# Supplementary material for: Gut microbiota and metabolite profiles in HBV cirrhosis with persistent liver enzyme abnormalities
Source: Front Microbiol. 2025 Oct 10;16:1645023. doi: 10.3389/fmicb.2025.1645023 (PMC12549703; doi:10.3389/fmicb.2025.1645023)
Supplement: Supplementary file 1 [file Table_1.XLSX]

## Sheet: Sheet1
name	ID	mz	rt	ppm	formula	KEGG	Abnormal_Mean	Abnormal_Median	Abnormal_RSD	Normal_Mean	Normal_Median	Normal_RSD	FC	log2FC	P.value	-log10(P.value)	FDR	VIP	posneg	exact_mass	precursor_type	class	sub_class	KEGG_Pathway	CAS	hmdb	library	MSI_levels
Cadaverine	M103T45	103.123	44.5	4.1812	C5H14N2	C01672	4.60977e+07	4.10948e+07	72.63	9.18716e+07	7.71424e+07	68.7	0.5	-0.99	0.000215169	3.67	0.0153509	2.58703	pos	102.116	[M+H]+	Organonitrogen compounds	Amines	Metabolism of other amino acids; Digestive system; Biosynthesis of other secondary metabolites; Amino acid metabolism; Chemical structure transformation maps; Global and overview maps	462-94-2	HMDB0002322	BioDeepDB	MSI_level3
(S)-2-Methylbutanal	M104T50	104.107	50.1	3.973	C5H10O	C02223	5.03642e+08	4.16713e+08	56.85	7.71615e+08	6.72765e+08	55.33	0.65	-0.62	0.00843942	2.07	0.127344	2.319	pos	86.0732	[M+NH4]+	Organooxygen compounds	Carbonyl compounds		96-17-3	HMDB0031525	BioDeepDB	MSI_level1
gamma-Aminobutyric acid	M104T52	104.071	51.8	3.826	C4H9NO2	C00334	1.83791e+08	1.69324e+08	53.6	3.09458e+08	2.79767e+08	50.55	0.59	-0.75	0.00132737	2.88	0.0449873	2.55636	pos	103.063	[M+H]+	Carboxylic acids and derivatives	Amino acids, peptides, and analogues	Metabolism of cofactors and vitamins; Metabolism of other amino acids; Signal transduction; Nervous system; Sensory system; Endocrine system; Carbohydrate metabolism; Signaling molecules and interaction; Amino acid metabolism; Cellular community - prokaryotes; Global and overview maps	56-12-2	HMDB0000112	BioDeepDB	MSI_level1
4-guanidinobutanal	M112T446_2	112.087	446.2	1.615	C5H11N3O	C02647	5.55253e+08	3.64118e+08	96.22	1.01475e+09	6.46628e+08	81.43	0.55	-0.87	0.0060978	2.21	0.107338	2.43799	pos	129.09	[M-H2O+H]+			Amino acid metabolism; Global and overview maps	14049-14-0		BioDeepDB	MSI_level1
2-Ethyl-4-methyl-1-pentanol	M113T377	113.108	376.9	2.486	C8H18O		5.27691e+07	3.89674e+07	72.52	2.73468e+07	1.9358e+07	80.49	1.93	0.95	0.000293234	3.53	0.0179018	2.14356	pos	130.136	[M-H2O+H]+	Organooxygen compounds	Alcohols and polyols		111767-90-9	HMDB0013818	mzVault	MSI_level2
N-(2-Hydroxyethyl)piperazine	M113T405	113.108	405.2	1.602	C6H14N2O		1.8368e+08	1.35557e+08	83.37	1.0525e+08	6.56201e+07	117.71	1.75	0.8	0.00348994	2.46	0.0762373	1.77544	pos	130.111	[M-H2O+H]+	Diazinanes	Piperazines			HMDB0254989	mzVault	MSI_level2
Hexyl formate	M114T411	114.103	411.5	9.735	C7H14O2		6.83515e+06	1.56869e+06	167.46	1.26733e+07	7.93938e+06	155.02	0.54	-0.89	0.049263	1.31	0.304696	1.39026	pos	130.099	[M-OH+H]+	Carboxylic acids and derivatives	Carboxylic acid derivatives		629-33-4	HMDB0032874	HMDB	MSI_level2
Isovaline	M118T269_2	118.086	269.3	4.666	C5H11NO2	C03571	1.50235e+08	9.53111e+07	78.56	3.87096e+08	3.02163e+08	78.5	0.39	-1.37	0.000171836	3.76	0.013551	2.09142	pos	117.079	[M+H]+				3059-97-0		MoNA	MSI_level2
CYCLOHEXANOL	M118T72_3	118.121	71.9	17.233	C6H12O	C00854	1.3963e+08	1.2047e+08	62.17	2.71511e+08	2.18177e+08	61.28	0.51	-0.96	2.85179e-05	4.54	0.00562231	2.87546	pos	100.089	[M+NH4]+			Xenobiotics biodegradation and metabolism; Global and overview maps	108-93-0		BioDeepDB	MSI_level1
4-Hydroxy-2,6-dimethylaniline	M120T94_2	120.08	94.1	3.923	C8H11NO	C16570	1.16029e+10	6.07513e+08	207.48	2.49002e+10	7.5398e+09	246.83	0.47	-1.1	0.0335514	1.47	0.251747	1.30213	pos	137.084	[M-H2O+H]+	Phenols	Cresols	Xenobiotics biodegradation and metabolism	3096-70-6	HMDB0060681	mzVault	MSI_level2
Phenylethylamine	M122T141	122.097	141.2	1.466	C8H11N	C05332	2.04424e+08	1.94753e+08	61.17	1.28003e+08	7.27109e+07	89.07	1.6	0.68	0.00854424	2.07	0.127856	1.60732	pos	121.089	[M+H]+	Benzene and substituted derivatives	Phenethylamines	Amino acid metabolism; Global and overview maps	64-04-0	HMDB0012275	HMDB	MSI_level2
2-Ethoxy-5-methylpyrazine	M122T401	122.071	401.2	9.113	C7H10N2O		1.96023e+08	2.03101e+08	56.65	1.23625e+08	7.91428e+07	80.59	1.59	0.67	0.0159006	1.8	0.175128	1.5953	pos	138.079	[M-OH+H]+	Organooxygen compounds	Ethers		67845-34-5	HMDB0040142	mzVault	MSI_level2
Carbamic acid	M123T44_3	123.04	43.7	7.86713	CH3NO2	C01563	4.78017e+09	3.69971e+09	74.57	8.02088e+09	6.94705e+09	58.49	0.6	-0.75	0.00853652	2.07	0.127856	1.2654	pos	61.0164	[2M+H]+	Organic carbonic acids and derivatives		Energy metabolism; Global and overview maps; Nucleotide metabolism	463-77-4	HMDB0003551	BioDeepDB	MSI_level3
Thymine	M127T85	127.05	85.2	3.92	C5H6N2O2	C00178	1.52784e+08	1.56622e+08	67.47	7.99091e+07	5.83299e+07	75.68	1.91	0.94	0.00459789	2.34	0.0895284	1.80485	pos	126.043	[M+H]+	Diazines	Pyrimidines and pyrimidine derivatives	Global and overview maps; Nucleotide metabolism	153445-43-3	HMDB0000262	Metlin	MSI_level2
Methyl heptanoate	M128T385_2	128.118	385.2	9.835	C8H16O2		1.90426e+08	8.42547e+07	135.72	3.90186e+08	2.10104e+08	125.97	0.49	-1.03	0.0457249	1.34	0.292684	1.70645	pos	144.115	[M-OH+H]+	Fatty Acyls	Fatty acid esters		106-73-0	HMDB0031478	mzVault	MSI_level2
Dihydrothymine	M129T421	129.066	421.2	0.396853	C5H8N2O2	C00906	4.72793e+07	2.31527e+07	185.73	1.02141e+08	8.7742e+07	87.25	0.46	-1.11	0.000154782	3.81	0.0128485	2.32301	pos	128.059	[M+H]+	Diazines	Pyrimidines and pyrimidine derivatives		19140-80-8	HMDB0000079	BioDeepDB	MSI_level3
Deisopropylatrazine	M130T264	130.065	264.3	7.94816	C5H8ClN5	C06556	1.85997e+07	1.87441e+07	47.51	1.38447e+07	1.11339e+07	69.94	1.34	0.43	0.0191753	1.72	0.191333	1.59628	pos	173.047	[M-CO2+H]+	Triazines	Aminotriazines	Xenobiotics biodegradation and metabolism; Global and overview maps	1007-28-9	HMDB0250961	BioDeepDB	MSI_level3
2-Heptanone	M132T51	132.138	51.1	0.115	C7H14O	C08380	9.57115e+06	7.8955e+06	63.28	1.65501e+07	1.46954e+07	49.64	0.58	-0.79	0.000414454	3.38	0.0217892	2.61924	pos	114.104	[M+NH4]+	Organooxygen compounds	Carbonyl compounds		110-43-0	HMDB0003671	HMDB	MSI_level2
7-methylthioheptanaldoxime	M132T52_3	132.12	51.7	3.97835	C8H17NOS	C17249	5.3979e+07	4.29011e+07	64.07	9.03225e+07	8.42995e+07	50.04	0.6	-0.74	0.000743191	3.13	0.0315097	2.54554	pos	175.103	[M-CO2+H]+			Biosynthesis of other secondary metabolites; Global and overview maps			BioDeepDB	MSI_level3
Aspartate	M134T63	134.039	62.5	0.13	C4H7NO4	C16433	1.22153e+07	3.08747e+06	168.01	2.59604e+07	1.44217e+07	138.16	0.47	-1.09	0.00269795	2.57	0.0647087	1.67417	pos	133.038	[M+H]+				1783-96-6		BioDeepDB	MSI_level1
Salicylhydroxamic acid	M136T194	136.112	194.2	0.959	C7H7NO3	C11343	4.51312e+06	4.13372e+06	67.66	7.54439e+06	6.43239e+06	56.61	0.6	-0.74	0.000975341	3.01	0.0378477	2.37061	pos	153.043	[M-H2O+H]+	Benzene and substituted derivatives	Benzoic acids and derivatives		89-73-6	HMDB0257460	mzVault	MSI_level2
xi-p-Mentha-3,8-dien-1-ol	M136T432	136.087	432	10.005	C10H16O		6.42293e+07	5.98985e+07	63.87	1.11347e+08	1.07002e+08	51.08	0.58	-0.79	0.00055524	3.26	0.0257566	2.5305	pos	152.12	[M-OH+H]+	Prenol lipids	Monoterpenoids			HMDB0037302	HMDB	MSI_level2
3,5,5-Trimethyl-2-cyclohexen-1-one	M139T289	139.112	289.3	0.257	C9H14O	C14743	1.73308e+07	1.57515e+07	80.95	2.36106e+07	2.24493e+07	54.04	0.73	-0.45	0.0282484	1.55	0.231807	2.07789	pos	138.104	[M+H]+	Organooxygen compounds	Carbonyl compounds		78-59-1	HMDB0031195	MoNA	MSI_level2
Isobutyronitrile	M139T446_2	139.123	445.8	0.224118	C4H7N	C02420	1.99736e+07	1.79696e+07	65.29	1.47574e+07	1.07727e+07	102.2	1.35	0.44	0.0487985	1.31	0.303419	1.13098	pos	69.0578	[2M+H]+				174736-88-0		BioDeepDB	MSI_level3
Urocanic acid	M139T73	139.05	73.2	0.705	C6H6N2O2	C00785	1.71022e+08	1.69887e+08	37.69	1.25976e+08	1.18417e+08	27.06	1.36	0.44	0.00739779	2.13	0.119427	1.80533	pos	138.043	[M+H]+	Azoles	Imidazoles	Amino acid metabolism; Global and overview maps	3465-72-3	HMDB0000301	MoNA	MSI_level2
tropinone	M140T236	140.107	236.2	0.105	C8H13NO	C00783	6.91112e+07	5.47017e+07	66.02	4.80528e+07	4.37748e+07	65.67	1.44	0.52	0.0389714	1.41	0.270914	1.62834	pos	139.1	[M+H]+	Tropane alkaloids		Chemical structure transformation maps; Biosynthesis of other secondary metabolites; Global and overview maps	532-24-1	HMDB0304521	MoNA	MSI_level2
1-Chloro-2-nitrobenzene	M141T62	140.996	62.2	12.7083	C6H4ClNO2	C14407	2.154e+06	710113	170.56	7.83698e+06	5.67842e+06	100.51	0.27	-1.86	1.65216e-05	4.78	0.00449273	2.62002	pos	156.993	[M-OH+H]+	Benzene and substituted derivatives	Nitrobenzenes		88-73-3	HMDB0245074	BioDeepDB	MSI_level3
(E,E)-2,6-Octadienal	M142T44	142.054	43.7	2.54	C8H12O		2.83627e+08	8.80338e+07	284.65	3.81587e+08	1.86847e+08	137.46	0.74	-0.43	0.0266987	1.57	0.225183	1.17347	pos	124.089	[M+NH4]+	Organooxygen compounds	Carbonyl compounds		56767-18-1	HMDB0039844	mzVault	MSI_level2
Tryptophol	M144T190_1	144.081	190.2	0.201	C10H11NO	C00955	5.10705e+08	4.84227e+08	32.98	4.05407e+08	3.83259e+08	51.71	1.26	0.33	0.00507005	2.29	0.094976	1.94825	pos	161.084	[M-H2O+H]+	Indoles and derivatives	Indoles	Amino acid metabolism	526-55-6	HMDB0003447	MoNA	MSI_level2
L-Serine	M144T54	144.138	53.6	13.4775	C3H7NO3	C00065	7.18226e+06	6.63014e+06	63.58	1.36284e+07	1.16658e+07	58.06	0.53	-0.92	0.000130006	3.89	0.0123922	2.69615	pos	105.043	[M+K]+	Carboxylic acids and derivatives	Amino acids, peptides, and analogues	Cancer: overview; Membrane transport; Metabolism of other amino acids; Chemical structure transformation maps; Drug resistance: antimicrobial; Signal transduction; Digestive system; Lipid metabolism; Carbohydrate metabolism; Biosynthesis of other secondary metabolites; Translation; Amino acid metabolism; Energy metabolism; Global and overview maps	6898-95-9	HMDB0000187	BioDeepDB	MSI_level3
Aminoadipic acid	M144T85	144.066	85	0.111	C6H11NO4	C00956	4.09158e+07	3.95757e+07	56.29	5.0316e+07	5.1497e+07	25.44	0.81	-0.3	0.0134973	1.87	0.161338	2.0761	pos	161.069	[M-H2O+H]+	Carboxylic acids and derivatives	Amino acids, peptides, and analogues	Amino acid metabolism; Biosynthesis of other secondary metabolites; Global and overview maps	1118-90-7	HMDB0000510	Metlin	MSI_level2
L-Lysine	M147T46	147.113	45.6	0.672	C6H14N2O2	C00047	4.21349e+08	3.69299e+08	66.94	7.81708e+08	7.72739e+08	50.66	0.54	-0.89	0.00147158	2.83	0.0475047	2.72213	pos	146.106	[M+H]+	Carboxylic acids and derivatives	Amino acids, peptides, and analogues	Metabolism of cofactors and vitamins; Digestive system; Biosynthesis of other secondary metabolites; Translation; Amino acid metabolism; Chemical structure transformation maps; Global and overview maps	56-87-1	HMDB0000182	Metlin	MSI_level2
Dihydrojasmone	M150T446	150.103	446.2	8.733	C11H18O		2.47598e+07	21398332	49.89	39555299	3.66212e+07	49.36	0.63	-0.68	0.00151969	2.82	0.0479372	2.48096	pos	166.136	[M-OH+H]+	Organooxygen compounds	Carbonyl compounds		1128-08-1	HMDB0031565	HMDB	MSI_level2
Sequoyitol	M151T447	151.097	447.1	5.42154	C7H14O6	C03365	1.99444e+08	1.89096e+08	44.93	2.79157e+08	2.5037e+08	47.84	0.71	-0.49	0.0162071	1.79	0.176806	2.00882	pos	194.079	[M-CO2+H]+				7600-53-5	HMDB0031449	BioDeepDB	MSI_level3
Hydroxycitral	M152T413	152.118	412.5	8.94	C10H16O2	C20222	3.65209e+07	2.8795e+07	58.99	5.8443e+07	4.91492e+07	63.76	0.62	-0.68	0.0105568	1.98	0.141583	2.23176	pos	168.115	[M-OH+H]+				80054-37-1		mzVault	MSI_level2
3-Isopropenylpentanedioic acid	M156T74	156.077	74	8.916	C8H12O4		8.78744e+06	5.16075e+06	116.85	1.59127e+07	8.46274e+06	95.06	0.55	-0.86	0.00879888	2.06	0.130184	2.42054	pos	172.074	[M-OH+H]+	Fatty Acyls	Fatty acids and conjugates		6839-75-4	HMDB0032352	mzVault	MSI_level2
2-Hydroxy-3,4,5-trimethyl-2-cyclopenten-1-one	M158T423	158.118	422.8	0.312	C8H12O2		3.60235e+07	2.78327e+07	64.5	2.53182e+07	2.40112e+07	63.91	1.42	0.51	0.0231438	1.64	0.212223	1.40568	pos	140.084	[M+NH4]+	Organooxygen compounds	Carbonyl compounds		109682-87-3	HMDB0039652	mzVault	MSI_level2
Carbamoyl phosphate	M159T56	159.027	55.7	3.54792	CH4NO5P	C00169	5.96007e+06	5.07631e+06	50.25	1.36855e+07	1.04288e+07	74.09	0.44	-1.2	0.000544059	3.26	0.0253873	1.87102	pos	140.983	[M+NH4]+	Organic phosphoric acids and derivatives		Energy metabolism; Amino acid metabolism; Global and overview maps; Nucleotide metabolism	590-55-6	HMDB0001096	BioDeepDB	MSI_level3
4-Oxocyclohexanecarboxylate	M160T96	160.097	96.2	1.771	C7H10O3	C03767	3.04781e+08	4.39042e+07	396.28	1.32954e+09	64635144	209.47	0.23	-2.13	0.0262505	1.58	0.224768	1.90797	pos	142.063	[M+NH4]+				874-61-3		BioDeepDB	MSI_level1
indole-3-glycol	M161T398	161.082	397.9	6.89722	C10H11NO2		2.51917e+07	2.55849e+07	50.18	3.90399e+07	3.31244e+07	61.47	0.65	-0.63	0.022133	1.65	0.205827	1.23942	pos	177.079	[M-OH+H]+	Indoles and derivatives	Indoles		2400-47-7	HMDB0304392	BioDeepDB	MSI_level3
4,6-Dihydroxyquinoline	M162T114	162.055	113.9	1.527	C9H7NO2	C05639	5.69956e+07	7.69783e+06	235.51	7.46069e+07	3.40564e+07	153.51	0.76	-0.39	0.0120496	1.92	0.152771	1.86929	pos	161.048	[M+H]+	Quinolines and derivatives	Quinolones and derivatives	Amino acid metabolism; Global and overview maps	3517-61-1	HMDB0004077	mzVault	MSI_level2
Phenylpyruvic acid	M165T55	165.055	55.1	1.101	C9H8O3	C00166	1.28551e+08	9.13776e+07	89.55	1.38282e+08	3.57488e+07	365.08	0.93	-0.11	0.0127895	1.89	0.157837	1.2469	pos	164.047	[M+H]+	Benzene and substituted derivatives	Phenylpyruvic acid derivatives	Chemical structure transformation maps; Amino acid metabolism; Biosynthesis of other secondary metabolites; Global and overview maps	156-06-9	HMDB0000205	HMDB	MSI_level2
Methyl 4,8-decadienoate	M165T74	165.055	74.1	1.712	C11H18O2		5.94776e+08	4.29404e+08	116.77	1.37641e+08	9.79931e+07	108.83	4.32	2.11	0.00353399	2.45	0.0763536	1.42257	pos	182.131	[M-H2O+H]+	Fatty Acyls	Fatty acid esters		1191-03-3	HMDB0034708	HMDB	MSI_level2
1-Phenyl-1,2-propanedione	M166T405	166.085	404.5	7.53963	C9H8O2	C17268	1.19915e+07	1.10194e+07	54.73	1.75366e+07	1.60803e+07	55.71	0.68	-0.55	0.0138953	1.86	0.162973	1.59185	pos	148.052	[M+NH4]+	Benzene and substituted derivatives	Phenylpropanes	Chemical structure transformation maps; Amino acid metabolism; Global and overview maps	579-07-7	HMDB0035243	BioDeepDB	MSI_level3
4-Hydroxybenzyl isothiocyanate	M166T74_3	166.121	73.8	8.635	C8H7NOS		6.71624e+06	5.20839e+06	76.08	1.36638e+07	1.10677e+07	70.79	0.49	-1.02	9.05978e-05	4.04	0.0108251	2.752	pos	165.025	[M+H]+	Phenols	1-hydroxy-2-unsubstituted benzenoids		2086-86-4	HMDB0032580	HMDB	MSI_level2
Pseudoephedrine	M166T83	166.121	83.1	8.63478	C10H15NO	C02765	2.41339e+06	2.06533e+06	70.85	4.93225e+06	4.02411e+06	67.67	0.49	-1.03	7.13244e-05	4.15	0.0093744	2.75667	pos	165.115	[M+H]+	Benzene and substituted derivatives	Phenylpropanes	Chemical structure transformation maps; Amino acid metabolism; Global and overview maps	90-82-4	HMDB0001943	BioDeepDB	MSI_level3
Carbimazole	M170T36	169.998	35.7	2.559	C7H10N2O2S	C74138	7.12609e+06	2.0866e+06	116.24	2.61679e+06	1.6233e+06	98.34	2.72	1.45	0.0169346	1.77	0.181695	1.23729	pos	186.046	[M-NH3+H]+	Azoles	Imidazoles		22232-54-8	HMDB0014533	mzVault	MSI_level2
Demanyl phosphate	M170T50_2	170.058	49.8	1.94863	C4H12NO4P	C13482	4.65388e+06	4.74258e+06	23.65	7.15578e+06	7.67252e+06	42.57	0.65	-0.62	0.00036524	3.44	0.0202837	1.94513	pos	169.05	[M+H]+	Organic phosphoric acids and derivatives	Phosphate esters	Lipid metabolism	6909-62-2	HMDB0060244	BioDeepDB	MSI_level3
Vanillin	M170T76	170.081	76.3	0.192731	C8H8O3	C00755	2.59081e+07	2.42473e+07	42.98	1.91073e+07	1.54204e+07	48.6	1.36	0.44	0.00748316	2.13	0.119458	1.34732	pos	152.047	[M+NH4]+	Phenols	Methoxyphenols	Chemical structure transformation maps; Xenobiotics biodegradation and metabolism; Biosynthesis of other secondary metabolites; Global and overview maps	86884-84-6	HMDB0012308	BioDeepDB	MSI_level3
Dihydrocarveol	M172T223	172.133	222.6	0.582	C10H18O	C11396	9.18257e+07	8.27825e+07	34.6	6.67381e+07	5.07421e+07	111.68	1.38	0.46	0.00107376	2.97	0.0397543	2.10969	pos	154.136	[M+NH4]+			Metabolism of terpenoids and polyketides	38049-26-2		mzVault	MSI_level2
Shikimic acid	M175T51	175.119	51.1	0.267	C7H10O5	C00493	1.04023e+08	6.29803e+07	116.13	3.52578e+08	1.32899e+08	201.28	0.3	-1.76	0.0182747	1.74	0.188752	1.5029	pos	174.053	[M+H]+	Organooxygen compounds	Alcohols and polyols	Chemical structure transformation maps; Amino acid metabolism; Global and overview maps	106210-02-0	HMDB0003070	HMDB	MSI_level2
4-Aminobutyraldehyde	M175T74	175.144	73.6	1.72874	C4H9NO	C00555	2.47987e+07	2.84289e+07	52.3	4.16612e+07	4.18011e+07	40.51	0.6	-0.75	0.000725843	3.14	0.0311284	3.04317	pos	87.0684	[2M+H]+	Organooxygen compounds	Carbonyl compounds	Amino acid metabolism; Metabolism of other amino acids; Global and overview maps	4390-05-0	HMDB0001080	BioDeepDB	MSI_level3
Isoferulic acid	M177T210	177.055	210.3	0.466	C10H10O4	C10470	4.40359e+06	4.79262e+06	44.67	6.57147e+06	6.06044e+06	44.81	0.67	-0.58	0.0058312	2.23	0.104511	1.38662	pos	194.058	[M-H2O+H]+				537-73-5	HMDB0000955	HMDB	MSI_level2
exo-2-Methyl-3-methylenebicyclo[2.2.1]heptan-2-ol	M177T388	177.164	387.8	11.444	C9H14O		6.73446e+06	1.30038e+06	174.57	2.48277e+07	1.46401e+07	132.51	0.27	-1.88	0.000586679	3.23	0.0268985	2.35532	pos	138.104	[M+K]+	Prenol lipids	Monoterpenoids		59300-40-2	HMDB0036092	HMDB	MSI_level2
1,7-Dimethyluric acid	M180T414	180.124	414.4	14.709	C7H8N4O3	C16356	2.20852e+07	1.67757e+07	60.19	1.26331e+07	1.16071e+07	87.59	1.75	0.81	0.0015677	2.8	0.0488651	2.23945	pos	196.06	[M-NH3+H]+	Imidazopyrimidines	Purines and purine derivatives	Biosynthesis of other secondary metabolites; Global and overview maps	33868-03-0	HMDB0011103	mzVault	MSI_level2
(S,S)-2,3-Butanediol	M181T446	181.145	446.1	7.57173	C4H10O2	C03046	2.31169e+06	1.87745e+06	63.77	5.83957e+06	2.58631e+06	109.02	0.4	-1.34	0.0060541	2.22	0.107046	1.35562	pos	90.0681	[2M+H]+			Carbohydrate metabolism	19132-06-0		BioDeepDB	MSI_level3
5-Phenyl-1-pentanol	M182T131	182.101	131.2	9.311	C11H16O		2.10201e+06	1.83513e+06	85.62	3.75563e+06	3.41046e+06	76.43	0.56	-0.84	0.00571159	2.24	0.10307	1.76473	pos	164.12	[M+NH4]+	Fatty Acyls	Fatty alcohols		10521-91-2	HMDB0031624	mzVault	MSI_level2
Ricinine	M182T83	182.092	83.1	0.00120873	C8H8N2O2	C01526	1.07383e+07	1.04402e+07	37.66	1.50974e+07	1.19273e+07	53.38	0.71	-0.49	0.0053557	2.27	0.0982211	2.01007	pos	164.059	[M+NH4]+	Pyridines and derivatives	3-pyridinecarbonitriles		524-40-3	HMDB0042006	BioDeepDB	MSI_level3
Dialuric acid	M183T167	183.113	166.9	11.238	C4H4N2O4		1.34007e+07	1.33964e+07	66.17	2.48872e+07	2.24613e+07	56.64	0.54	-0.89	0.000276156	3.56	0.0175993	2.58287	pos	144.017	[M+K]+	Diazines	Pyrimidines and pyrimidine derivatives		444-15-5	HMDB0251131	BioDeepDB	MSI_level3
Chorismate	M183T178	183.065	177.6	0.096	C10H10O6	C00251	1.82532e+07	1.22225e+07	84.01	7.11973e+06	3496704	94.01	2.56	1.36	0.000418722	3.38	0.0218678	2.2804	pos	226.048	[M-CO2+H]+	Carboxylic acids and derivatives	Dicarboxylic acids and derivatives	Metabolism of cofactors and vitamins; Biosynthesis of other secondary metabolites; Metabolism of terpenoids and polyketides; Amino acid metabolism; Chemical structure transformation maps; Global and overview maps	617-12-9	HMDB0012199	BioDeepDB	MSI_level1
Carbazole	M185T200	185.107	200.2	0.967978	C12H9N	C08060	4.25155e+06	3.39317e+06	57.92	2.88979e+06	2.32689e+06	61.21	1.47	0.56	0.0274643	1.56	0.228223	1.66924	pos	167.073	[M+NH4]+	Indoles and derivatives	Carbazoles	Xenobiotics biodegradation and metabolism; Global and overview maps	51555-21-6	HMDB0249614	BioDeepDB	MSI_level3
Dictagymnin	M186T55	186.113	54.8	7.942	C14H18O		9.32306e+06	4.57572e+06	157.62	1.65602e+07	1.33121e+07	89.67	0.56	-0.83	0.0187061	1.73	0.188882	1.73757	pos	202.136	[M-OH+H]+	Phenol ethers			56045-79-5	HMDB0039274	mzVault	MSI_level2
Alanylasparagine	M187T54_1	187.071	54.2	0.378	C7H13N3O4		1.83993e+07	1.62634e+07	67.28	2.73954e+07	2.35846e+07	76.37	0.67	-0.57	0.046504	1.33	0.295512	1.97452	pos	203.091	[M-NH3+H]+	Carboxylic acids and derivatives	Amino acids, peptides, and analogues		31796-57-3	HMDB0028682	HMDB	MSI_level2
ACMC-20lajd	M187T54_3	187.108	54.5	0.604	C8H16N2O4	C03955	6.36718e+07	2.02882e+07	170.55	1.33781e+08	4.05088e+07	112.51	0.48	-1.07	0.0346565	1.46	0.255767	1.42266	pos	204.111	[M-H2O+H]+			Biosynthesis of other secondary metabolites; Global and overview maps	88492-29-9		BioDeepDB	MSI_level1
Benzyl isothiocyanate	M188T208	188.128	207.6	2.81925	C8H7NS	C03098	1.12187e+08	9.97653e+07	62.77	7.98623e+07	7.10427e+07	48.96	1.4	0.49	0.0354531	1.45	0.258395	1.52287	pos	149.03	[M+K]+				622-78-6	HMDB0033969	BioDeepDB	MSI_level3
(S)-Carvone	M189T370	189.164	370.3	10.718	C10H14O	C11383	1.91662e+07	1.45623e+07	71.06	1.154e+07	9.13063e+06	108.35	1.66	0.73	0.0130965	1.88	0.159122	1.47937	pos	150.104	[M+K]+	Prenol lipids	Monoterpenoids	Global and overview maps; Metabolism of terpenoids and polyketides	2244-16-8	HMDB0004487	HMDB	MSI_level2
N-alpha-Acetyl-L-lysine	M189T54	189.123	54	1.391	C8H16N2O3	C12989	2.23965e+08	7.05729e+07	133.73	3.60724e+08	2.50254e+08	94.67	0.62	-0.69	0.0140637	1.85	0.163829	1.21917	pos	188.116	[M+H]+	Carboxylic acids and derivatives	Amino acids, peptides, and analogues		1946-82-3	HMDB0000446	MoNA	MSI_level2
alpha-Cyano-4-hydroxycinnamate	M190T173	190.05	172.5	0.356	C10H7NO3		6.64638e+07	4.52004e+07	81.99	4.29278e+07	3.1829e+07	116.05	1.55	0.63	0.0183559	1.74	0.188752	1.47514	pos	189.043	[M+H]+	Cinnamic acids and derivatives	Hydroxycinnamic acids and derivatives			HMDB0248196	HMDB	MSI_level2
Monoethylglycinexylidide	M190T52	190.144	52.2	13.896	C12H18N2O	C16561	1.46372e+07	1.06297e+07	71.74	3.02262e+07	2.62592e+07	57.31	0.48	-1.05	0.000109714	3.96	0.0112483	2.59337	pos	206.142	[M-OH+H]+	Carboxylic acids and derivatives	Amino acids, peptides, and analogues	Xenobiotics biodegradation and metabolism	1216698-89-3	HMDB0060656	mzVault	MSI_level2
2-Ethoxy-1-methoxy-4-(1-propenyl)benzene	M193T202	193.122	202.4	0.518	C12H16O2		1.24515e+07	1.20192e+07	40.34	1.62322e+07	1.46904e+07	32.54	0.77	-0.38	0.00370347	2.43	0.078299	1.73446	pos	192.115	[M+H]+	Phenol ethers	Anisoles		92-42-2	HMDB0039496	mzVault	MSI_level2
Methyl (Z)-2-decene-4,6,8-triynoate	M195T264_2	195.138	263.9	12.593	C11H8O2	C08446	1.46787e+07	5.2051e+06	119.55	7.27432e+06	2.93425e+06	148.27	2.02	1.01	0.0412021	1.39	0.278238	1.11831	pos	172.052	[M+Na]+	Fatty Acyls	Fatty acid esters		7329-73-9	HMDB0033765	mzVault	MSI_level2
Harmine	M196T116	196.098	115.6	9.66162	C13H12N2O	C06538	8.89591e+07	2.32786e+07	121.31	2.89198e+07	1.5594e+07	132.64	3.08	1.62	0.0133076	1.88	0.160464	1.1777	pos	212.095	[M-OH+H]+	Harmala alkaloids		Chemical structure transformation maps	122992-92-1	HMDB0030311	BioDeepDB	MSI_level3
alpha,alpha-Dimethylphenethyl formate	M196T203	196.098	202.7	5.526	C11H14O2		4.10626e+07	2.34228e+07	125.16	6.32283e+07	3.9557e+07	117.97	0.65	-0.62	0.0311265	1.51	0.244501	2.15006	pos	178.099	[M+NH4]+	Benzene and substituted derivatives	Phenylpropanes		10058-43-2	HMDB0036235	mzVault	MSI_level2
N-Methyl-2-oxoglutaramate	M198T244	198.149	243.7	10.128	C6H9NO4	C03623	1.29281e+06	304932	171.9	3.49284e+06	457045	118.49	0.37	-1.43	0.0488864	1.31	0.303509	1.27378	pos	159.053	[M+K]+				26366-65-4		BioDeepDB	MSI_level1
2,6-Dimethyl-5-heptenal propyleneglycol acetal	M199T388_2	199.206	387.7	0.156	C12H22O2		3.44529e+06	399661	178.93	9.20061e+06	9.64444e+06	89.87	0.37	-1.42	0.00936533	2.03	0.13315	1.89653	pos	198.162	[M+H]+	Dioxolanes	1,3-dioxolanes		74094-63-6	HMDB0032235	HMDB	MSI_level2
Methyl geranate	M200T354	200.201	353.8	1.091	C11H18O2		1.01967e+08	9.3535e+07	76.32	5.26584e+07	3.22603e+07	81.84	1.94	0.95	0.00376617	2.42	0.0794119	1.41435	pos	182.131	[M+NH4]+	Prenol lipids	Monoterpenoids		2349-14-6	HMDB0059816	mzVault	MSI_level2
Tanakine	M202T158_3	202.12	157.8	11.546	C13H17NO2		4.6941e+06	3.34721e+06	132.93	2.40611e+06	2.44063e+06	69.95	1.95	0.96	0.0264554	1.58	0.224793	1.44237	pos	219.126	[M-H2O+H]+	Indoles and derivatives	Indoles		106449-15-4	HMDB0033430	HMDB	MSI_level2
4-O-Methylgallic acid	M202T55	202.18	55.1	1.718	C8H8O5		1.63846e+08	1.56378e+08	30.98	1.32971e+08	1.29423e+08	29.41	1.23	0.3	0.0232668	1.63	0.21261	1.61503	pos	184.037	[M+NH4]+	Benzene and substituted derivatives	Benzoic acids and derivatives		4319-02-2	HMDB0013198	mzVault	MSI_level2
Isoeugenol	M203T74	203.184	74	9.95839	C10H12O2	C10469	1.30958e+07	1.20344e+07	41.65	9.20745e+06	9.18703e+06	45.91	1.42	0.51	0.00746041	2.13	0.119458	1.62126	pos	164.084	[M+K]+	Phenols	Methoxyphenols	Biosynthesis of other secondary metabolites	5932-68-3	HMDB0005802	BioDeepDB	MSI_level3
Ecgonine	M203T91	203.118	90.7	0.419	C9H15NO3	C10858	1.70837e+06	955624	188.63	4.31029e+06	3.06021e+06	109.38	0.4	-1.34	0.00352317	2.45	0.0763536	2.24506	pos	185.105	[M+NH4]+	Tropane alkaloids		Biosynthesis of other secondary metabolites	481-37-8	HMDB0006548	BioDeepDB	MSI_level1
4-carboxy-2-hydroxymuconate semialdehyde hemiacetal	M204T158	204.05	157.8	2.759	C7H6O6	C05375	10222074	6.68903e+06	102.67	4.17689e+06	1.66278e+06	175.12	2.45	1.29	0.0180493	1.74	0.188003	1.26614	pos	186.016	[M+NH4]+			Xenobiotics biodegradation and metabolism; Global and overview maps			BioDeepDB	MSI_level1
N-Lactoylleucine	M204T87	204.123	87	0.35	C9H17NO4		5.87898e+07	2.59654e+07	179.51	1.95903e+07	11435426	105.16	3	1.59	0.00203981	2.69	0.0552782	1.91511	pos	203.116	[M+H]+	Carboxylic acids and derivatives	Amino acids, peptides, and analogues		210769-82-7	HMDB0062176	HMDB	MSI_level2
delta-Amorphene	M205T387	205.195	386.6	0.649	C15H24	C06394	1.33342e+07	1.55265e+07	48.48	2.03968e+07	1.97998e+07	45.17	0.65	-0.61	0.0110524	1.96	0.144542	2.37725	pos	204.188	[M+H]+	Prenol lipids	Sesquiterpenoids	Chemical structure transformation maps; Global and overview maps; Metabolism of terpenoids and polyketides	483-76-1	HMDB0035084	Metlin	MSI_level2
Cycloserine	M205T74_1	205.089	74.1	18.663	C3H6N2O2	C08057	2.70755e+07	2.48379e+07	31.65	3.33619e+07	3.10873e+07	30.34	0.81	-0.3	0.0135846	1.87	0.161338	1.78103	pos	102.043	[2M+H]+	Azolines	Isoxazolines	Biosynthesis of other secondary metabolites; Global and overview maps	68-41-7	HMDB0014405	HMDB	MSI_level2
Xanthurenic acid	M206T134	206.045	133.9	1.055	C10H7NO4	C02470	1.06632e+07	1.07984e+07	58.35	5.45685e+06	1.79632e+06	152.8	1.95	0.97	3.50556e-05	4.46	0.00642902	2.33201	pos	205.038	[M+H]+	Quinolines and derivatives	Quinoline carboxylic acids	Amino acid metabolism	59-00-7	HMDB0000881	MoNA	MSI_level2
Congressane	M206T70	206.165	70	0.16	C14H20		3.22817e+06	3.16514e+06	61.87	2.30515e+06	1.59228e+06	76.93	1.4	0.49	0.0206445	1.69	0.19854	1.24889	pos	188.156	[M+NH4]+	Polycyclic hydrocarbons			2292-79-7	HMDB0251132	mzVault	MSI_level2
MPTP N-oxide	M207T178	207.149	178.2	0.403	C12H15NO	C04731	4.77982e+07	2.44515e+07	142.62	9.23549e+07	8.48733e+07	82.25	0.52	-0.95	0.00590788	2.23	0.105168	2.03306	pos	189.115	[M+NH4]+				95969-40-7		BioDeepDB	MSI_level1
naphthalene-1,2,4,8-tetrol	M210T197	210.076	196.8	0.0846355	C10H8O4	C21414	7.01611e+06	6.339e+06	78.2	4.37359e+06	4.35826e+06	49.93	1.6	0.68	0.0135535	1.87	0.161338	1.61851	pos	192.042	[M+NH4]+						BioDeepDB	MSI_level3
1,3,7-trimethyl-5-hydroxyisourate	M210T84	210.076	84.2	6.481	C8H10N4O4	C21144	7.64444e+07	3.74191e+07	117.5	4.61991e+07	1.92032e+07	222.22	1.65	0.73	0.0162098	1.79	0.176806	1.03196	pos	226.07	[M-OH+H]+			Biosynthesis of other secondary metabolites; Global and overview maps			mzVault	MSI_level2
4-Methoxy-2,2-bipyrrole-5-carboxaldehyde	M213T51	213.064	51.1	0.72889	C10H10N2O2	C21570	6.47764e+06	4.53209e+06	86.06	3.51575e+06	3.0382e+06	79.51	1.84	0.88	0.0180572	1.74	0.188003	1.19417	pos	190.074	[M+Na]+			Biosynthesis of other secondary metabolites; Global and overview maps	10476-41-2		BioDeepDB	MSI_level3
Butabarbital	M213T74	213.123	74.1	2.05	C10H16N2O3	C07827	1.96092e+07	6.07834e+06	152.62	7.72859e+07	7.15482e+07	91.94	0.25	-1.98	2.60863e-05	4.58	0.00544082	2.5093	pos	212.116	[M+H]+	Diazines	Pyrimidines and pyrimidine derivatives		97164-73-3	HMDB0014382	HMDB	MSI_level2
Tolmetin	M214T55	214.119	54.9	18.842	C15H15NO3	C07149	1.32759e+06	822429	153.83	7.89646e+06	2.50288e+06	135.58	0.17	-2.57	6.1904e-05	4.21	0.00904028	2.38168	pos	257.105	[M-CO2+H]+	Organooxygen compounds	Carbonyl compounds		26171-23-3	HMDB0014643	HMDB	MSI_level2
Syringic acid	M216T138	216.123	137.9	0.325	C9H10O5	C10833	7.41256e+06	1.61718e+06	249.17	8.50061e+06	4.08415e+06	138.03	0.87	-0.2	0.0243832	1.61	0.218258	1.26973	pos	198.053	[M+NH4]+	Benzene and substituted derivatives	Benzoic acids and derivatives	Xenobiotics biodegradation and metabolism; Global and overview maps	530-57-4	HMDB0002085	HMDB	MSI_level2
Asparaginylglutamine	M217T71	217.13	71.4	0.41	C9H16N4O5		6.87473e+06	5.08685e+06	103.27	1.52732e+07	9.05648e+06	173.35	0.45	-1.15	0.00887906	2.05	0.130879	1.65045	pos	260.112	[M-CO2+H]+	Carboxylic acids and derivatives	Amino acids, peptides, and analogues		14608-83-4	HMDB0028729	HMDB	MSI_level2
Canavalmine	M217T87_2	217.239	86.8	2.02	C11H28N4		1.02649e+06	777097	75.9	505013	450226	75.25	2.03	1.02	0.000331577	3.48	0.0190863	2.17642	pos	216.231	[M+H]+	Organonitrogen compounds	Amines		70862-15-6	HMDB0039429	HMDB	MSI_level2
N-desisopropylpropranolol	M218T34	217.998	34.5	16.432	C13H15NO2		1.46213e+07	1.33534e+07	61.94	7.60328e+06	6.85126e+06	64.42	1.92	0.94	0.00922673	2.03	0.13315	1.03133	pos	217.11	[M+H]+	Naphthalenes			1246912-08-2	HMDB0060961	mzVault	MSI_level2
2,4,6-Trimethyl-1,3,5-trithiane	M219T73	219.098	73	5.179	C6H12S3		1.07776e+07	8.10479e+06	84.34	5.50959e+06	4.30902e+06	114.28	1.96	0.97	0.00268458	2.57	0.0647087	1.8645	pos	180.01	[M+K]+	Trithianes			23769-40-6	HMDB0031671	HMDB	MSI_level2
Dihydrobiopterin	M223T105	223.108	104.6	5.50757	C9H13N5O3	C02953	3.25338e+07	2.84811e+07	68.4	1.72036e+07	4.12622e+06	119.85	1.89	0.92	0.00215574	2.67	0.056106	1.98643	pos	239.102	[M-OH+H]+	Pteridines and derivatives	Pterins and derivatives	Metabolism of cofactors and vitamins; Global and overview maps	6779-87-9	HMDB0000038	BioDeepDB	MSI_level3
Adenosine	M224T104	224.111	104.4	13.3693	C10H13N5O4	C00212	9.83175e+06	9.19654e+06	37.83	7.34423e+06	7.3953e+06	35.14	1.34	0.42	0.01993	1.7	0.194756	1.63266	pos	267.097	[M-CO2+H]+	Purine nucleosides		Circulatory system; Membrane transport; Signal transduction; Endocrine system; Neurodegenerative disease; Signaling molecules and interaction; Nucleotide metabolism; Substance dependence; Global and overview maps	58-61-7	HMDB0000050	BioDeepDB	MSI_level3
alpha-Methylphenethyl butyrate	M224T265	224.166	264.8	6.699	C13H18O2		8.10688e+06	5.95679e+06	100.72	4.81383e+06	4.97385e+06	45.65	1.68	0.75	0.0123099	1.91	0.154334	1.29601	pos	206.131	[M+NH4]+	Benzene and substituted derivatives	Phenylpropanes		68922-11-2	HMDB0036391	HMDB	MSI_level2
Scoparone	M224T74	224.092	74.4	0.140211	C11H10O4	C09311	2.42443e+07	2.60032e+07	44.95	4.23761e+07	4.20029e+07	45.32	0.57	-0.81	0.00384781	2.41	0.0807017	2.02151	pos	206.058	[M+NH4]+	Coumarins and derivatives			120-08-1	HMDB0030818	BioDeepDB	MSI_level3
alpha-Selinene	M227T74_1	227.102	74	8.121	C15H24	C20159	2.57455e+07	2.59671e+07	13.24	2.82819e+07	2.76703e+07	17.28	0.91	-0.14	0.034855	1.46	0.256645	1.32378	pos	204.188	[M+Na]+	Prenol lipids	Sesquiterpenoids	Metabolism of terpenoids and polyketides	473-13-2	HMDB0035810	HMDB	MSI_level2
Amidinoproclavaminate	M228T100	228.123	100	5.75996	C9H16N4O4	C06657	2.61757e+07	1.24007e+07	132.16	1.12392e+07	1.95882e+06	177.26	2.33	1.22	0.0290808	1.54	0.234663	1.33925	pos	244.117	[M-OH+H]+			Biosynthesis of other secondary metabolites; Global and overview maps			BioDeepDB	MSI_level3
N-LAUROYLSARCOSINE	M228T390	228.232	390.5	0.345	C15H29NO3		5.1803e+07	3.90766e+07	82.9	3.06477e+07	2.50498e+07	80.68	1.69	0.76	0.0206964	1.68	0.198652	1.27286	pos	271.215	[M-CO2+H]+	Carboxylic acids and derivatives	Amino acids, peptides, and analogues		97-78-9	HMDB0255165	HMDB	MSI_level2
Aspartyl-Glycine	M229T118	229.154	117.7	10.126	C6H10N2O5		7.83078e+07	4.08039e+07	149.36	2.34246e+08	7.38978e+07	266.29	0.33	-1.58	0.0352836	1.45	0.257955	1.24138	pos	190.059	[M+K]+	Carboxylic acids and derivatives	Amino acids, peptides, and analogues			HMDB0028753	HMDB	MSI_level2
Isoleucyl-Aspartate	M230T140	230.158	139.8	18.98	C10H18N2O5		6.86925e+07	5.51884e+07	70.13	1.43694e+08	1.0648e+08	73.72	0.48	-1.06	0.000753896	3.12	0.0317407	2.02785	pos	246.122	[M-NH3+H]+	Carboxylic acids and derivatives	Amino acids, peptides, and analogues			HMDB0028903	mzVault	MSI_level2
Myristicin	M231T296	231.251	296.5	7.531	C11H12O3	C10480	9.85199e+06	8.74151e+06	67.62	7.59745e+06	3.85542e+06	128.56	1.3	0.37	0.0278094	1.56	0.230121	1.34793	pos	192.079	[M+K]+	Benzodioxoles			607-91-0	HMDB0035873	mzVault	MSI_level2
Threonylglutamine	M231T54_2	231.17	54.5	18.737	C9H17N3O5		7.81673e+06	5.21852e+06	139.54	1.22979e+07	7.91964e+06	99.09	0.64	-0.65	0.0259742	1.59	0.223981	1.35305	pos	247.117	[M-NH3+H]+	Carboxylic acids and derivatives	Amino acids, peptides, and analogues		96337-79-0	HMDB0029059	mzVault	MSI_level2
Lysylglutamic acid	M232T142	232.174	141.5	18.168	C11H21N3O5		6.90682e+07	6.91623e+07	46.36	1.11375e+08	1.02069e+08	49.79	0.62	-0.69	0.00309029	2.51	0.0702307	2.36949	pos	275.148	[M-CO2+H]+	Carboxylic acids and derivatives	Amino acids, peptides, and analogues		45234-02-4	HMDB0028950	mzVault	MSI_level2
Linuron	M232T77	231.99	77.1	9.73066	C9H10Cl2N2O2	C11007	1.63248e+07	1.25503e+07	91.03	2.88e+07	2.06073e+07	88.44	0.57	-0.82	0.00733254	2.13	0.11898	2.12536	pos	248.012	[M-NH3+H]+	Benzene and substituted derivatives	N-phenylureas		330-55-2	HMDB0254109	BioDeepDB	MSI_level3
Guanadrel	M236T77	236.139	77.1	10.841	C10H19N3O2	C07035	6.69451e+06	4.76335e+06	72.81	4.39334e+06	2.90212e+06	91.34	1.52	0.61	0.0319926	1.49	0.246649	1.36285	pos	213.148	[M+Na]+	Organooxygen compounds	Ethers		40580-59-4	HMDB0014371	Metlin	MSI_level2
L-3-Hydroxykynurenine	M242T96_1	242.113	95.8	3.42246	C10H12N2O4	C03227	2.59287e+07	7.41983e+06	196.45	3.51054e+07	2.22445e+07	112.66	0.74	-0.44	0.0169956	1.77	0.182102	2.05971	pos	224.08	[M+NH4]+	Organooxygen compounds	Carbonyl compounds	Amino acid metabolism; Global and overview maps	606-14-4	HMDB0011631	BioDeepDB	MSI_level3
Propranolol	M243T205	243.134	205.4	15.415	C16H21NO2	C07407	1.13409e+07	9.47349e+06	76.57	1.84573e+07	1.41469e+07	70.01	0.61	-0.7	0.00237398	2.62	0.0600038	2.42339	pos	259.157	[M-NH3+H]+	Naphthalenes			13013-17-7	HMDB0001849	Metlin	MSI_level2
Lysylaspartic acid	M244T74_1	244.082	74.1	0.243	C10H19N3O5		1.42676e+07	1.26744e+07	69.14	8.14421e+06	6.17467e+06	67.21	1.75	0.81	0.0180708	1.74	0.188003	1.25937	pos	261.132	[M-H2O+H]+	Carboxylic acids and derivatives	Amino acids, peptides, and analogues		20556-18-7	HMDB0028947	HMDB	MSI_level2
coniferyl acetate	M245T54	245.077	54.4	5.40687	C12H14O4	C20225	2.65893e+07	1.32507e+07	136.33	4.44446e+07	4.15384e+07	60.29	0.6	-0.74	0.00200302	2.7	0.0551247	2.28968	pos	222.089	[M+Na]+			Biosynthesis of other secondary metabolites	79440-81-6		BioDeepDB	MSI_level3
Nonyl isovalerate	M246T266	246.243	266.3	0.586	C14H28O2		8.63946e+06	7.51704e+06	39.72	6.57205e+06	6.82996e+06	45.3	1.31	0.39	0.0111094	1.95	0.145047	1.43368	pos	228.209	[M+NH4]+	Fatty Acyls	Fatty alcohol esters		7786-47-2	HMDB0038034	HMDB	MSI_level2
Amiloride	M247T54_1	247.092	53.8	1.052	C6H8ClN7O	C06821	3.75213e+06	2.61791e+06	108.63	1.75178e+07	1.26864e+07	101.39	0.21	-2.22	2.04274e-06	5.69	0.00146446	3.23522	pos	229.048	[M+NH4]+	Diazines	Pyrazines		137053-86-2	HMDB0014732	mzVault	MSI_level2
Daidzein	M255T251_1	255.065	251.5	1.499	C15H10O4	C10208	2.17525e+08	1.55812e+08	83.12	1.54484e+08	1.06155e+08	85.13	1.41	0.49	0.0195293	1.71	0.192751	1.61697	pos	254.058	[M+H]+	Isoflavonoids	Isoflav-2-enes	Chemical structure transformation maps; Biosynthesis of other secondary metabolites; Global and overview maps	486-66-8	HMDB0003312	MoNA	MSI_level2
Melatonin	M255T259	255.112	258.8	7.0859	C13H16N2O2	C01598	1.45381e+06	1.17774e+06	86.86	4.25905e+06	2.46948e+06	94.49	0.34	-1.55	0.00113909	2.94	0.0404633	1.9688	pos	232.121	[M+Na]+	Indoles and derivatives	Indoles	Environmental adaptation; Amino acid metabolism; Global and overview maps; Signaling molecules and interaction	73-31-4	HMDB0001389	BioDeepDB	MSI_level3
Chrysin	M255T308	255.065	308	1.107	C15H10O4	C10028	4.68737e+07	4.08994e+07	61.67	3.10704e+07	2.79927e+07	61.63	1.51	0.59	0.0384955	1.41	0.269464	1.12016	pos	254.058	[M+H]+	Flavonoids	Flavones	Biosynthesis of other secondary metabolites	480-40-0	HMDB0036619	MoNA	MSI_level2
Drimendiol	M256T324	256.26	324	12.403	C15H26O2	C21843	1.40489e+08	1.35692e+08	77.36	3.53356e+08	3.24187e+08	74.25	0.4	-1.33	0.00364938	2.44	0.0777737	2.19448	pos	238.193	[M+NH4]+				34437-62-2		BioDeepDB	MSI_level1
7-Chlorotryptophan	M256T74_1	256.083	74.2	7.525	C11H11ClN2O2	C19687	5.92722e+06	3.79334e+06	76.95	3.16003e+06	1.09783e+06	141.94	1.88	0.91	0.00212453	2.67	0.0556963	1.77196	pos	238.051	[M+NH4]+			Biosynthesis of other secondary metabolites; Global and overview maps	153-97-9		BioDeepDB	MSI_level1
Heptanoylcarnitine	M257T255	257.174	255.3	1.266	C14H27NO4		4.46102e+06	1.83562e+06	104.58	9.27909e+06	7.19725e+06	88.35	0.48	-1.06	0.0252631	1.6	0.222349	1.35552	pos	273.194	[M-NH3+H]+	Fatty Acyls	Fatty acid esters			HMDB0013238	HMDB	MSI_level2
Butyl undecylenate	M258T303	258.243	302.9	0.946	C15H28O2		4.82533e+06	3.52817e+06	132.77	9.90488e+06	8.67163e+06	59.11	0.49	-1.04	0.00208147	2.68	0.0556963	2.29961	pos	240.209	[M+NH4]+	Fatty Acyls	Fatty acid esters		109-42-2	HMDB0036426	HMDB	MSI_level2
Pyroglutamic acid	M259T55_1	259.092	54.6	0.159	C5H7NO3	C01879	6.85948e+06	1.0368e+06	176.11	1.22955e+07	3.35194e+06	153.42	0.56	-0.84	0.0253035	1.6	0.222456	1.08188	pos	129.043	[2M+H]+	Carboxylic acids and derivatives	Amino acids, peptides, and analogues	Metabolism of other amino acids; Global and overview maps	98-79-3	HMDB0000267	BioDeepDB	MSI_level1
L-beta-aspartyl-L-phenylalanine	M263T198	263.103	198.3	0.654	C13H16N2O5		2.95031e+06	2.58832e+06	62.54	4.90473e+06	4.51626e+06	65.43	0.6	-0.73	0.0118988	1.92	0.151231	2.05888	pos	280.106	[M-H2O+H]+	Peptidomimetics	Hybrid peptides			HMDB0011167	HMDB	MSI_level2
(1S,2R)-1-C-(indol-3-yl)glycerol 3-phosphate	M271T49	271.04	49.2	12.5486	C11H14NO6P	C03506	2.06536e+06	934461	129.14	955634	165990	216.4	2.16	1.11	0.0204992	1.69	0.197624	1.19805	pos	287.056	[M-NH3+H]+	Indoles and derivatives	Indoles	Chemical structure transformation maps; Amino acid metabolism; Biosynthesis of other secondary metabolites; Global and overview maps	4220-97-7	HMDB0303952	BioDeepDB	MSI_level3
ent-cassa-12,15-dien-2beta-ol	M272T280	272.23	280	14.5847	C20H32O	C21827	1.69556e+06	1.5815e+06	74.77	2.93275e+06	2.35664e+06	78.17	0.58	-0.79	0.0478574	1.32	0.300319	1.68658	pos	288.245	[M-NH3+H]+						BioDeepDB	MSI_level3
Tulipinolide	M273T198	273.217	197.6	14.565	C17H22O4	C09564	4.46837e+06	2.37958e+06	121.94	1.82978e+06	1.33547e+06	78.01	2.44	1.29	0.00166446	2.78	0.0493457	1.4002	pos	290.152	[M-H2O+H]+				24164-12-3		MoNA	MSI_level2
(-)-Limonene	M273T445	273.257	445.5	0.965	C10H16	C00521	1.53655e+07	1.24447e+07	71.34	2.28841e+07	2.27139e+07	52.76	0.67	-0.57	0.00425551	2.37	0.0860487	2.04059	pos	136.125	[2M+H]+	Prenol lipids	Monoterpenoids	Chemical structure transformation maps; Global and overview maps; Metabolism of terpenoids and polyketides	5989-54-8	HMDB0004321	BioDeepDB	MSI_level1
17-Deoxyestradiol	M274T314	274.192	314.2	3.718	C18H24O	C02453	5.17546e+06	5.27831e+06	60.04	3.14049e+06	2.21607e+06	73.88	1.65	0.72	0.010072	2	0.138963	1.54322	pos	256.183	[M+NH4]+	Steroids and steroid derivatives	Estrane steroids			HMDB0244763	mzVault	MSI_level2
10-Hydroxymyristic acid methyl ester	M276T283	276.199	283.2	9.788	C15H30O3		2.0516e+07	1.55075e+07	95.34	7.09957e+06	5.55312e+06	86.65	2.89	1.53	0.00161117	2.79	0.0490212	1.76384	pos	258.219	[M+NH4]+	Fatty Acyls	Fatty alcohols			HMDB0031061	HMDB	MSI_level2
Parietin	M285T255	285.076	254.8	0.164	C16H12O5	C17045	2.61327e+07	2.56884e+07	61.25	1.78807e+07	1.27076e+07	84.24	1.46	0.55	0.0447741	1.35	0.288639	1.08071	pos	284.068	[M+H]+				521-61-9		MoNA	MSI_level2
10Z-Heptadecenoic acid	M286T333	286.274	333.5	0.498	C17H32O2		2.90872e+08	7.17919e+07	163.09	6.88009e+08	5.36847e+08	95.22	0.42	-1.24	0.000608023	3.22	0.0273992	2.12243	pos	268.24	[M+NH4]+	Fatty Acyls	Fatty acids and conjugates		29743-97-3	HMDB0060038	HMDB	MSI_level2
Nerolidyl acetate	M287T310	287.203	309.8	17.968	C17H28O2		1.67204e+06	586409	167.28	4.19807e+06	2.00386e+06	162.9	0.4	-1.33	0.00306235	2.51	0.0699991	2.01059	pos	264.209	[M+Na]+	Prenol lipids	Sesquiterpenoids		2306-78-7	HMDB0039630	HMDB	MSI_level2
13(S)-Hydroperoxylinolenic acid	M293T345	293.211	344.9	0.991	C18H30O4	C04785	3.40277e+07	1.31236e+07	298.41	1.1904e+07	5.1139e+06	174.23	2.86	1.52	0.0255387	1.59	0.222689	1.80867	pos	310.214	[M-H2O+H]+	Fatty Acyls	Lineolic acids and derivatives	Lipid metabolism; Global and overview maps	67597-26-6	HMDB0301803	BioDeepDB	MSI_level1
Phenylalanylglutamine	M294T84_1	294.144	84.2	1.108	C14H19N3O4		5.49971e+06	1.71797e+06	128.84	9.00022e+06	6.02253e+06	144.05	0.61	-0.71	0.0375774	1.43	0.267075	1.70609	pos	293.138	[M+H]+	Carboxylic acids and derivatives	Amino acids, peptides, and analogues		39537-24-1	HMDB0028993	HMDB	MSI_level2
Machete	M295T147	295.148	147	7.3725	C17H26ClNO2	C10931	1.22255e+06	1.25214e+06	61.69	1.94593e+06	1.7059e+06	62.13	0.63	-0.67	0.0137895	1.86	0.162584	2.12123	pos	311.165	[M-NH3+H]+	Benzene and substituted derivatives	Anilides		23184-66-9	HMDB0249451	BioDeepDB	MSI_level3
3-O-p-Coumaroylquinic acid	M295T180_1	295.115	179.9	9.858	C16H18O8	C12208	2.93074e+06	2.43357e+06	75.97	6.7453e+06	5.68484e+06	70.44	0.43	-1.2	0.002006	2.7	0.0551247	2.15404	pos	338.1	[M-CO2+H]+	Organooxygen compounds	Alcohols and polyols	Biosynthesis of other secondary metabolites; Global and overview maps	1899-30-5	HMDB0029681	HMDB	MSI_level2
13-L-Hydroperoxylinoleic acid	M295T366	295.226	366	1.215	C18H32O4	C04717	2.06664e+08	9.79494e+07	122.44	5.6174e+07	2.61422e+07	117.98	3.68	1.88	0.00442041	2.35	0.0878081	1.67588	pos	312.23	[M-H2O+H]+	Fatty Acyls	Lineolic acids and derivatives	Lipid metabolism; Global and overview maps	33964-75-9	HMDB0003871	BioDeepDB	MSI_level1
(Z)-13-Oxo-9-octadecenoic acid	M297T439	297.278	439.1	1.319	C18H32O3		1.80204e+09	1.47795e+09	83.73	1.21284e+09	5.81622e+08	116.98	1.49	0.57	0.031376	1.5	0.245385	1.35599	pos	296.235	[M+H]+	Fatty Acyls	Lineolic acids and derivatives		38205-11-7	HMDB0029796	HMDB	MSI_level2
Cardoltriene	M298T214	298.202	214.5	12.057	C21H30O2		2.60078e+06	1.80137e+06	89.71	1.03155e+07	3.20876e+06	212.58	0.25	-1.99	0.0201214	1.7	0.195431	1.50103	pos	314.225	[M-NH3+H]+	Phenols	Benzenediols		79473-24-8	HMDB0038533	HMDB	MSI_level2
10-Eicosene	M298T406	298.347	406.4	0.974	C20H40		2.27474e+08	1.23495e+08	122.34	6.31924e+07	3.55724e+07	142.84	3.6	1.85	0.00010983	3.96	0.0112483	2.22931	pos	280.313	[M+NH4]+	Unsaturated hydrocarbons	Unsaturated aliphatic hydrocarbons		66587-45-9	HMDB0040709	HMDB	MSI_level2
Glucosyl (E)-2,6-Dimethyl-2,5-heptadienoate	M300T285	300.199	285.5	19.936	C15H24O7		7.44985e+06	6.23082e+06	68.21	5.57672e+07	9.7099e+06	357.62	0.13	-2.9	0.0287471	1.54	0.234063	1.46786	pos	316.152	[M-OH+H]+	Organooxygen compounds	Carbohydrates and carbohydrate conjugates		261949-43-3	HMDB0035136	HMDB	MSI_level2
Diosmetin	M301T275	301.07	275	1.201	C16H12O6	C10038	46255191	1.12433e+07	228.2	6.01789e+07	3.94863e+07	97.66	0.77	-0.38	0.0129604	1.89	0.158704	1.75806	pos	300.063	[M+H]+	Flavonoids	O-methylated flavonoids		520-34-3	HMDB0029676	MoNA	MSI_level2
Solanapyrone A	M303T203_1	303.153	203.3	19.718	C18H22O4	C20201	9.25648e+06	8.28472e+06	58.11	1.70128e+07	1.32573e+07	80.76	0.54	-0.88	0.0198019	1.7	0.194001	1.62772	pos	302.152	[M+H]+				88899-61-0		BioDeepDB	MSI_level1
Isopimaric acid	M303T360	303.232	359.5	0.806	C20H30O2	C09118	7.44978e+08	6.2301e+08	92.32	3.65177e+08	2.87103e+08	93.35	2.04	1.03	0.0194491	1.71	0.192409	1.21294	pos	302.225	[M+H]+	Prenol lipids	Diterpenoids	Global and overview maps; Metabolism of terpenoids and polyketides	5835-26-7	HMDB0036811	BioDeepDB	MSI_level1
6-Hydroxyoctanoylcarnitine	M304T221	304.158	220.6	10.761	C15H29NO5		2.60215e+06	2.20666e+06	84.82	6.02852e+06	3.42176e+06	135.29	0.43	-1.21	0.0215377	1.67	0.202923	1.77208	pos	303.205	[M+H]+	Fatty Acyls	Fatty acid esters			HMDB0241741	mzVault	MSI_level2
ent-cassa-12,15-dien-2-one	M304T316	304.263	316.4	0.915063	C20H30O	C21828	3.07137e+06	2.21562e+06	80.91	1.88944e+06	1.50235e+06	81.86	1.63	0.7	0.027132	1.57	0.227378	1.74322	pos	286.23	[M+NH4]+						BioDeepDB	MSI_level3
(6E,8E,10S,12Z)-10-Hydroxy-3-oxooctadecatrienoic acid	M309T345	309.205	344.5	2.022	C18H28O4		6.09883e+06	4.67197e+06	75.24	3.67713e+06	1.12551e+06	142.52	1.66	0.73	0.00696194	2.16	0.115583	2.07367	pos	308.199	[M+H]+	Fatty Acyls	Lineolic acids and derivatives		2190486-90-7	HMDB0062359	HMDB	MSI_level2
16beta-Hydroxysteroid	M310T371	310.31	370.9	0.406	C19H32O2	C03050	2.71923e+08	7.01765e+07	239.38	8.68283e+07	5.95693e+07	123.39	3.13	1.65	0.0101661	1.99	0.139327	1.87067	pos	292.24	[M+NH4]+						mzVault	MSI_level2
N-Ethylammelide	M313T181	313.139	180.8	7.59401	C5H8N4O2	C06558	2.18496e+06	2.28826e+06	58.03	3.8176e+06	2.7428e+06	70.54	0.57	-0.81	0.00521534	2.28	0.096545	2.356	pos	156.065	[2M+H]+			Xenobiotics biodegradation and metabolism; Global and overview maps	2630-10-6		BioDeepDB	MSI_level3
Etiocholanolone	M313T320	313.219	320.4	16.957	C19H30O2	C04373	1.37488e+06	1.0783e+06	72.47	2.85525e+06	2.47594e+06	61.54	0.48	-1.05	0.000374758	3.43	0.0206667	2.36212	pos	290.225	[M+Na]+	Steroids and steroid derivatives	Androstane steroids	Lipid metabolism	53-42-9	HMDB0000490	Metlin	MSI_level2
Phytol	M314T387	314.341	386.7	0.714	C20H40O	C01389	8.83651e+07	3.67231e+07	127.49	1.42967e+07	7.60206e+06	118.69	6.18	2.63	0.000294085	3.53	0.0179018	1.85538	pos	296.308	[M+NH4]+	Prenol lipids	Diterpenoids		7541-49-3 150-86-7	HMDB0002019	Metlin	MSI_level2
Tetrahydrocannabinol	M315T266_2	315.236	266.5	11.596	C21H30O2	C06972	2.49565e+07	8.69654e+06	156.31	1.28211e+07	3.72075e+06	166.53	1.95	0.96	0.0256123	1.59	0.222689	1.79645	pos	314.225	[M+H]+	Benzopyrans	1-benzopyrans	Biosynthesis of other secondary metabolites; Global and overview maps	6465-30-1	HMDB0014613	BioDeepDB	MSI_level1
18-Hydroxyoleic acid	M316T311	316.285	310.9	0.611	C18H34O3	C19616	2.21605e+08	1.79428e+08	57.32	6.97388e+08	267159953	235.95	0.32	-1.65	0.032728	1.49	0.247919	1.32299	pos	298.251	[M+NH4]+			Lipid metabolism	24753-52-4		BioDeepDB	MSI_level1
9alpha-Hydroxyandrosta-1,4-diene-3,17-dione	M318T193	318.202	193	13.076	C19H24O3	C14909	1.24518e+07	1.05052e+07	41.33	1.51147e+07	1.41134e+07	35.59	0.82	-0.28	0.0464613	1.33	0.295512	1.24836	pos	300.173	[M+NH4]+			Xenobiotics biodegradation and metabolism; Global and overview maps	82182-55-6		BioDeepDB	MSI_level1
Benzo[a]pyrene-7,8-dihydrodiol-9,10-oxide	M320T228	320.132	228.3	12.136	C20H14O3	C14853	4.90879e+06	1.32364e+06	126.19	1.46214e+07	6.52229e+06	154.51	0.34	-1.57	0.0167299	1.78	0.180482	1.50955	pos	302.094	[M+NH4]+	Pyrenes		Xenobiotics biodegradation and metabolism	55097-80-8	HMDB0062470	mzVault	MSI_level2
beta-noroxycodol	M321T222	321.181	221.9	1.009	C17H21NO4		3.0601e+07	6.79492e+06	133.52	9.41889e+07	5.51387e+07	117.75	0.32	-1.62	0.000280483	3.55	0.0175993	2.03528	pos	303.147	[M+NH4]+	Phenanthrenes and derivatives				HMDB0061075	mzVault	MSI_level2
Cyclooctat-9-ene-5,7-diol	M324T388	324.29	387.6	1.259	C20H34O2	C21978	6.0284e+08	345046654	125.76	1.78058e+08	1.25173e+08	110.49	3.39	1.76	0.033238	1.48	0.249871	1.71369	pos	306.256	[M+NH4]+			Biosynthesis of other secondary metabolites; Global and overview maps			BioDeepDB	MSI_level1
Isoandrocymbine	M328T185_1	328.186	184.5	14.048	C21H25NO5	C16708	2.84429e+07	1.21739e+07	104.02	6.8835e+07	6.19371e+07	71.44	0.41	-1.28	8.7746e-05	4.06	0.0107628	2.52373	pos	371.173	[M-CO2+H]+			Chemical structure transformation maps; Biosynthesis of other secondary metabolites; Global and overview maps			BioDeepDB	MSI_level1
Autumnaline	M330T180	330.202	180	12.5972	C21H27NO5	C16707	8.74411e+06	5.97903e+06	78.69	1.73216e+07	1.04662e+07	130.21	0.5	-0.99	0.0495177	1.31	0.304939	1.39658	pos	373.189	[M-CO2+H]+			Chemical structure transformation maps; Biosynthesis of other secondary metabolites; Global and overview maps	23068-65-7		BioDeepDB	MSI_level3
2-(Octadecyloxy)ethanol	M332T337_2	332.316	336.6	0.016	C20H42O2		9.26589e+08	6.76447e+08	108.71	2.88016e+08	1.25279e+08	140.23	3.22	1.69	0.021775	1.66	0.204183	1.24939	pos	314.318	[M+NH4]+	Organooxygen compounds	Ethers		2136-72-3	HMDB0244951	mzVault	MSI_level2
Floionolic acid	M333T269	333.263	268.8	2.212	C18H36O5	C19621	7.34829e+06	5.01188e+06	90.61	4.15321e+06	2.7577e+06	99.37	1.77	0.82	0.029298	1.53	0.234967	1.00697	pos	332.256	[M+H]+	Fatty Acyls	Fatty acids and conjugates	Lipid metabolism	17705-68-9	HMDB0034295	BioDeepDB	MSI_level1
Glutamyltryptophan	M334T195	334.14	194.8	0.776	C16H19N3O5		6.4999e+06	6.47968e+06	89.23	10935430	8.9467e+06	80.93	0.59	-0.75	0.0292143	1.53	0.234846	1.71384	pos	333.132	[M+H]+	Carboxylic acids and derivatives	Amino acids, peptides, and analogues		122933-59-9	HMDB0028830	HMDB	MSI_level2
Tryprostatin B	M334T83	334.16	83.3	13.737	C21H25N3O2	C20512	1.61238e+07	1.68941e+07	60.69	3.47737e+07	3.1648e+07	57.82	0.46	-1.11	9.75167e-05	4.01	0.0108746	2.51941	pos	351.195	[M-H2O+H]+			Biosynthesis of other secondary metabolites; Global and overview maps	179936-52-8		mzVault	MSI_level2
Narbonolide	M336T179	336.228	179.5	5.349	C20H32O5	C11997	2.28064e+06	477444	260.92	1.12377e+07	1.02096e+07	99.32	0.2	-2.3	0.000307298	3.51	0.0183492	2.40861	pos	352.225	[M-OH+H]+			Global and overview maps; Metabolism of terpenoids and polyketides	32885-75-9		mzVault	MSI_level2
5-KETE	M336T406	336.253	406.4	0.322	C20H30O3	C14732	1.19565e+07	6.44888e+06	118.57	5.91455e+06	3.86143e+06	113.05	2.02	1.02	0.0270528	1.57	0.227198	1.34961	pos	318.219	[M+NH4]+	Fatty Acyls	Fatty acids and conjugates	Lipid metabolism	106154-18-1	HMDB0010217	Metlin	MSI_level2
13,14-Dihydroprostaglandin F2alpha	M339T267	339.235	266.7	9.599	C20H36O5		6.58386e+06	5.52809e+06	62.3	3.63296e+07	8.8104e+06	343.81	0.18	-2.46	0.0230268	1.64	0.211642	1.51309	pos	356.256	[M-H2O+H]+	Fatty Acyls	Eicosanoids			HMDB0244518	mzVault	MSI_level2
2-Hexyl-5-[2-(4-hydroxy-3-methoxyphenyl)ethyl]furan	M341T392	341.284	391.5	6.845	C19H26O3		8.67791e+06	3.96754e+06	160.33	8.55455e+06	292288	184.9	1.01	0.02	0.0296	1.53	0.23674	1.13717	pos	302.188	[M+K]+	Fatty Acyls	Fatty acids and conjugates		143114-91-4	HMDB0040927	mzVault	MSI_level2
4-Hydroxynornantenine	M342T203	342.169	203.3	2.561	C19H19NO5		1.33076e+08	9.95966e+07	78.71	2.37988e+08	2.23154e+08	66.37	0.56	-0.84	0.00499402	2.3	0.0944432	2.10271	pos	341.126	[M+H]+	Aporphines			69128-21-8	HMDB0033366	HMDB	MSI_level2
Cortisone	M344T160	344.181	160	19.492	C21H28O5	C00762	933107	397929	103.7	2.35074e+06	1.81297e+06	92.86	0.4	-1.33	0.00256768	2.59	0.0628843	2.01724	pos	360.194	[M-NH3+H]+	Steroids and steroid derivatives	Hydroxysteroids	Cancer: overview; Excretory system; Lipid metabolism; Cancer: specific types; Target-based classification: Nuclear receptors; Global and overview maps	53-06-5	HMDB0002802	BioDeepDB	MSI_level1
Humulone	M346T128	346.197	128.4	19.526	C21H30O5	C10695	1.68423e+07	1.62269e+07	52.21	2.88405e+07	2.3627e+07	56.95	0.58	-0.78	0.00242393	2.62	0.060683	2.43218	pos	362.209	[M-NH3+H]+				23510-81-8		mzVault	MSI_level2
(4E,7E,10Z,13E,16E,19E)-Docosa-4,7,10,13,16,19-hexaenoic acid	M346T195	346.197	195.4	13.217	C22H32O2		3.99821e+07	3.95198e+07	49.47	9.39412e+07	7.90172e+07	65.03	0.43	-1.23	9.11358e-06	5.04	0.00336885	3.02332	pos	328.24	[M+NH4]+	Fatty Acyls	Fatty acids and conjugates			HMDB0251558	HMDB	MSI_level2
Miraxanthin V	M347T205	347.124	204.7	0.123	C17H18N2O6	C08557	24144378	2.42535e+07	34.46	3.61433e+07	2.84825e+07	61.43	0.67	-0.58	0.0248009	1.61	0.219982	1.29416	pos	346.116	[M+H]+			Biosynthesis of other secondary metabolites; Global and overview maps	5375-64-4		BioDeepDB	MSI_level1
9,10,13-TriHOME	M348T300	348.22	300.4	8.831	C18H34O5	C14835	2.78284e+06	1.27636e+06	162.03	6.71156e+06	3.35856e+06	113.95	0.41	-1.27	0.00163056	2.79	0.0491842	2.07608	pos	330.241	[M+NH4]+	Fatty Acyls	Fatty acids and conjugates	Lipid metabolism	185253-41-2	HMDB0004710	HMDB	MSI_level2
Anandamide	M348T392	348.289	391.5	1.983	C22H37NO2	C11695	8.51724e+06	7.04359e+06	71.9	1.30629e+07	1.12993e+07	69.04	0.65	-0.62	0.0396727	1.4	0.272837	1.60832	pos	347.282	[M+H]+	Organonitrogen compounds	Amines	Nervous system; Sensory system; Environmental adaptation; Development and regeneration; Signaling molecules and interaction	924894-98-4	HMDB0004080	BioDeepDB	MSI_level1
alpha-Allocryptopine	M352T205	352.151	205.1	10.5813	C21H23NO5	C02134	5.16141e+06	1.76776e+06	261.51	5.16193e+06	3.51877e+06	80.94	1	0	0.0173622	1.76	0.18403	1.85791	pos	369.158	[M-H2O+H]+	Protopine alkaloids		Biosynthesis of other secondary metabolites; Global and overview maps	485-91-6	HMDB0302683	BioDeepDB	MSI_level3
Prostaglandin F3a	M353T294	353.231	293.9	4.356	C20H32O5	C06476	1.3719e+07	8.99063e+06	81.27	3.00375e+07	2.28893e+07	82.35	0.46	-1.13	0.00249795	2.6	0.0615589	1.86259	pos	352.225	[M+H]+	Fatty Acyls	Eicosanoids		745-64-2	HMDB0002122	Metlin	MSI_level2
Levuglandin E2	M353T322	353.268	322.3	2.327	C20H32O5	C13807	2.03353e+07	4.74179e+06	156.97	7.07519e+06	3.30428e+06	167.34	2.87	1.52	0.0202576	1.69	0.195924	1.3588	pos	352.225	[M+H]+	Fatty Acyls	Fatty acids and conjugates		91712-41-3	HMDB0002363	HMDB	MSI_level2
17a-Hydroxypregnenolone	M355T206_2	355.223	206	4.65314	C21H32O3	C05138	2.73409e+06	1.58124e+06	101.5	7.90042e+06	5.08328e+06	100.69	0.35	-1.53	0.00261089	2.58	0.0635409	2.27502	pos	332.235	[M+Na]+			Lipid metabolism; Endocrine and metabolic disease; Global and overview maps; Endocrine system	19454-90-1	HMDB0000363	BioDeepDB	MSI_level3
Prostaglandin E1	M355T268	355.251	267.9	9.042	C20H34O5	C04741	4.81427e+07	3.72114e+07	95.92	3.00486e+08	2.27148e+08	91.81	0.16	-2.64	1.30563e-05	4.88	0.00367721	2.83971	pos	354.241	[M+H]+	Fatty Acyls	Eicosanoids		745-65-3	HMDB0001442	BioDeepDB	MSI_level1
(3R, 6'Z)-3,4-Dihydro-8-hydroxy-3-(6-pentadecenyl)-1H-2-benzopyran-1-one	M356T327	356.262	327.2	17.084	C24H36O3		1.64991e+07	4.21718e+06	166.12	5.01979e+07	4.38149e+07	91.93	0.33	-1.61	0.000335103	3.47	0.0191495	2.3477	pos	372.266	[M-NH3+H]+	Benzopyrans	2-benzopyrans		158627-94-2	HMDB0041301	HMDB	MSI_level2
Methylrosmarinic acid	M358T307	358.282	307.2	14.001	C19H18O8		1.05426e+08	7.08274e+07	97.07	2.4073e+08	1.73902e+08	94.99	0.44	-1.19	0.0184904	1.73	0.188752	1.35427	pos	374.1	[M-OH+H]+	Cinnamic acids and derivatives	Hydroxycinnamic acids and derivatives		99353-00-1	HMDB0035446	mzVault	MSI_level2
Lisinopril	M362T209	362.207	208.9	11.106	C21H31N3O5		4.3651e+07	1.76796e+07	194.26	2.08726e+07	1.07216e+07	122	2.09	1.06	0.020554	1.69	0.19791	1.94507	pos	405.226	[M-CO2+H]+	Carboxylic acids and derivatives	Amino acids, peptides, and analogues			HMDB0001938	HMDB	MSI_level2
Galactinol	M365T51_2	365.105	50.9	1.717	C12H22O11	C01235	1.11471e+08	1.8641e+07	275.36	3.10788e+07	1.66401e+07	115.38	3.59	1.84	0.0447973	1.35	0.288639	1.14648	pos	342.116	[M+Na]+	Organooxygen compounds	Carbohydrates and carbohydrate conjugates	Carbohydrate metabolism; Global and overview maps	3687-64-7	HMDB0005826	HMDB	MSI_level2
ST 21_2;O4	M366T292	366.264	291.6	0.744	C21H32O4	C05475	3.95156e+07	2.63939e+07	116.02	1.9645e+07	8.48485e+06	149.12	2.01	1.01	0.0129048	1.89	0.158517	1.23966	pos	348.23	[M+NH4]+			Lipid metabolism	566-01-8	HMDB0006757	BioDeepDB	MSI_level1
Quetiapine	M367T186	367.169	186.3	5.38013	C21H25N3O2S	C07397	966829	643556	83.11	548849	234530	116.92	1.76	0.82	0.0120984	1.92	0.152898	1.53983	pos	383.167	[M-OH+H]+	Benzothiazepines	Dibenzothiazepines		111974-69-7	HMDB0005021	BioDeepDB	MSI_level3
Macamide B	M368T184	368.182	184	5.483	C23H39NO		3.18736e+06	637758	203.24	5.84184e+06	2.56482e+06	140.41	0.55	-0.87	0.00903609	2.04	0.132346	2.10801	pos	345.303	[M+Na]+	Fatty Acyls	Fatty amides		74058-71-2	HMDB0039954	HMDB	MSI_level2
Methysergide	M371T221	371.24	221.3	11.695	C21H27N3O2	C07199	657292	167780	232.19	3.57137e+06	3.00789e+06	118.37	0.18	-2.44	0.000205741	3.69	0.0150229	2.44446	pos	353.21	[M+NH4]+	Ergoline and derivatives	Lysergic acids and derivatives		220756-57-0	HMDB0014392	Metlin	MSI_level2
Gancaonin I	M372T304	372.26	303.5	12.199	C21H22O5		9.06378e+06	6.31268e+06	107.44	2.41174e+07	1.66358e+07	109.08	0.38	-1.41	0.0280925	1.55	0.231492	1.544	pos	354.147	[M+NH4]+	2-arylbenzofuran flavonoids			126716-36-7	HMDB0038756	HMDB	MSI_level2
5beta-Coprostanol	M372T374	372.347	374.2	12.148	C27H48O	C12978	1.6733e+07	1.51773e+07	79.08	9.49183e+06	4.80115e+06	121.77	1.76	0.82	0.0198316	1.7	0.194035	1.71115	pos	388.37	[M-NH3+H]+	Steroids and steroid derivatives	Cholestane steroids		84061-69-8	HMDB0000577	mzVault	MSI_level2
8,8a-Deoxyoleandolide	M373T303_2	373.261	302.5	6.82627	C20H36O6	C11989	3.21356e+07	2.78541e+07	93.51	1.78284e+08	1.05521e+08	127	0.18	-2.47	0.000594077	3.23	0.0269749	2.61522	pos	372.251	[M+H]+			Global and overview maps; Metabolism of terpenoids and polyketides	53428-54-9		BioDeepDB	MSI_level3
7alpha-Hydroxy-3-oxo-5beta-cholan-24-oic acid	M373T314	373.272	313.8	1.088	C24H38O4		4.11413e+06	2.70364e+06	125.74	3.28331e+07	2.0702e+07	99.09	0.13	-3	2.47999e-05	4.61	0.00544082	2.87388	pos	390.277	[M-H2O+H]+	Steroids and steroid derivatives	Bile acids, alcohols and derivatives		4185-00-6	HMDB0000503	HMDB	MSI_level2
Treprostinil	M373T348	373.273	347.6	1.088	C23H34O5		6.19394e+07	6.32086e+07	110.37	1.8288e+08	1.53911e+08	92.4	0.34	-1.56	0.00233298	2.63	0.0595401	1.95321	pos	390.241	[M-H2O+H]+	Benzene and substituted derivatives	Phenoxyacetic acid derivatives		81846-19-7	HMDB0014518	HMDB	MSI_level2
DG(8_0_10_0_0_0)	M373T371	373.273	370.9	1.358	C21H40O5		7.19046e+06	1.66696e+06	169.4	2.46941e+07	2.47047e+07	79.59	0.29	-1.78	0.000150844	3.82	0.0127909	2.26391	pos	372.288	[M+H]+	Glycerolipids	Diradylglycerols			HMDB0092901	HMDB	MSI_level2
Berberine	M375T180	375.223	180.1	5.25495	[C20H18NO4]+	C00757	2.88532e+06	1.27042e+06	169.39	822091	268527	228.06	3.51	1.81	0.00740551	2.13	0.119427	2.12889	pos	336.124	[M+K]+	Protoberberine alkaloids and derivatives		Chemical structure transformation maps; Signal transduction; Biosynthesis of other secondary metabolites; Global and overview maps	2086-83-1	HMDB0003409	BioDeepDB	MSI_level3
Kievitone hydrate	M375T266	375.107	265.7	1.704	C20H22O7	C02549	2.40486e+07	1.28484e+07	126.9	6.6872e+07	3.80449e+07	125.92	0.36	-1.48	0.0036589	2.44	0.0777737	2.00213	pos	374.137	[M+H]+	Isoflavonoids	Isoflavans		62682-11-5	HMDB0038111	mzVault	MSI_level2
Hyodeoxycholic acid	M375T321_2	375.289	320.8	0.385	C24H40O4		1.43576e+08	1.31835e+08	71.97	1.97269e+08	1.92122e+08	52.6	0.73	-0.46	0.0255101	1.59	0.222689	1.63359	pos	392.293	[M-H2O+H]+				83-49-8	HMDB0000733	BioDeepDB	MSI_level1
Dexamethasone	M376T211	376.186	211.4	14.836	C22H29FO5	C15643	4.4373e+06	1.8232e+06	118.98	1.27849e+07	9.95078e+06	112.83	0.35	-1.53	0.00493451	2.31	0.0935423	1.8938	pos	392.2	[M-NH3+H]+	Steroids and steroid derivatives	Hydroxysteroids		1050677-47-8	HMDB0015364	mzVault	MSI_level2
2-Oxoclopidogrel	M376T331	376.305	331.5	9.515	C16H16ClNO3S		3.27433e+06	2.47815e+06	62.27	6.94513e+06	5.87269e+06	68.84	0.47	-1.08	0.000988667	3	0.0378477	2.41037	pos	337.054	[M+K]+	Carboxylic acids and derivatives	Amino acids, peptides, and analogues		1147350-75-1	HMDB0013929	HMDB	MSI_level2
Sanshodiol	M376T360	376.315	360.1	15.652	C20H22O6		3.53635e+06	3.63929e+06	68.86	8.55216e+06	6.5688e+06	81.53	0.41	-1.27	0.00485876	2.31	0.0927477	2.21115	pos	358.142	[M+NH4]+	Furanoid lignans	Tetrahydrofuran lignans		54854-91-0	HMDB0030573	HMDB	MSI_level2
5,7-Hexacosanedione	M378T261	378.283	261.4	16.444	C26H50O2		1.29862e+07	6.79121e+06	113.57	2.33254e+07	1.26161e+07	125.36	0.56	-0.84	0.0407279	1.39	0.276641	1.48413	pos	394.381	[M-NH3+H]+	Organooxygen compounds	Carbonyl compounds			HMDB0035553	mzVault	MSI_level2
Ergosterol	M380T414	380.337	413.7	18.23	C28H44O	C01694	1.00693e+07	8.31109e+06	67.99	2.75026e+07	1.20791e+07	216.42	0.37	-1.45	0.0274627	1.56	0.228223	1.64333	pos	396.339	[M-OH+H]+	Steroids and steroid derivatives	Ergostane steroids	Lipid metabolism; Global and overview maps	57-87-4	HMDB0000878	BioDeepDB	MSI_level1
Tryprostatin A	M382T227_1	382.209	227	9.43887	C22H27N3O3	C20607	1.49426e+07	9.24631e+06	126.31	3.06642e+07	2.63209e+07	81.8	0.49	-1.04	0.0164909	1.78	0.179128	2.0042	pos	381.205	[M+H]+			Biosynthesis of other secondary metabolites; Global and overview maps	171864-80-5		BioDeepDB	MSI_level3
diapolycopene	M384T317	384.31	316.8	19.568	C30H40	C19797	980325	999462	63.98	1.88813e+06	1.48236e+06	77.27	0.52	-0.95	0.0145188	1.84	0.166592	1.51689	pos	400.313	[M-OH+H]+			Metabolism of terpenoids and polyketides			BioDeepDB	MSI_level1
Cholesterol beta-epoxide	M385T284	385.343	284.1	8.753	C27H46O2	C05418	1.80244e+07	8.3014e+06	111.39	9.2998e+06	7.84894e+06	54.54	1.94	0.95	0.0417105	1.38	0.279507	1.63993	pos	402.35	[M-H2O+H]+				4025-59-6		BioDeepDB	MSI_level1
20-Hydroxy-PGE2	M386T299	386.289	299.2	2.035	C20H32O6		4.55463e+08	8.9582e+07	149.52	1.69077e+09	1.07109e+09	109.32	0.27	-1.89	0.0127713	1.89	0.157837	1.34984	pos	368.22	[M+NH4]+	Fatty Acyls	Eicosanoids		57930-95-7	HMDB0003247	mzVault	MSI_level2
Hydrocortisoni acetas	M388T194	388.253	194.4	19.567	C23H32O6	C02821	7.62595e+07	2.88109e+07	214.25	1.19838e+08	7.28408e+07	108.08	0.64	-0.65	0.0154504	1.81	0.171364	1.48005	pos	404.22	[M-OH+H]+				53187-58-9		mzVault	MSI_level2
5a,6a-Epoxy-7E-megastigmene-3b,9e-diol 9-glucoside	M389T261	389.216	261.2	2.27	C19H32O8		2.84716e+06	1.86069e+06	90.4	8.83712e+06	4.27793e+06	135.6	0.32	-1.63	0.00670356	2.17	0.112958	2.00548	pos	388.21	[M+H]+	Fatty Acyls	Fatty acyl glycosides		172823-80-2	HMDB0038306	mzVault	MSI_level2
(-)-Arctigenin	M390T143	390.186	142.6	12.0604	C21H24O6	C10545	3.32319e+06	2.50796e+06	102.75	1.83637e+06	897707	107.73	1.81	0.86	0.0324076	1.49	0.24751	1.43743	pos	372.157	[M+NH4]+	Furanoid lignans	Tetrahydrofuran lignans		144901-91-7	HMDB0030087	BioDeepDB	MSI_level3
4,21-dehydrogeissoschizine	M390T304	390.27	304.4	4.586	C21H23N2O3+	C03677	4.17673e+06	636526	270.28	2.04852e+07	2.03527e+07	85.93	0.2	-2.29	4.47804e-05	4.35	0.00706277	2.45438	pos	351.171	[M+K]+			Chemical structure transformation maps; Biosynthesis of other secondary metabolites; Global and overview maps	73385-56-5		BioDeepDB	MSI_level3
6-Ketoprostaglandin E1	M391T266	391.209	265.9	1.028	C20H32O6	C05962	1.59408e+06	332774	194.32	2.76492e+06	1.43654e+06	124.51	0.58	-0.79	0.0403429	1.39	0.274736	1.64942	pos	368.22	[M+Na]+	Fatty Acyls	Eicosanoids	Lipid metabolism; Global and overview maps	67786-53-2	HMDB0004241	BioDeepDB	MSI_level1
20-COOH-10,11-dihydro-LTB4	M391T367	391.277	367	11.922	C20H32O6		1.9542e+06	1.19606e+06	109.08	1.092e+07	7.52879e+06	95.97	0.18	-2.48	0.000148273	3.83	0.0127095	2.75035	pos	368.22	[M+Na]+	Fatty Acyls	Fatty acids and conjugates			HMDB0012633	HMDB	MSI_level2
Hyocholic Acid	M392T303	392.287	302.5	14.008	C24H40O5	C17649	3.93917e+07	1.31925e+07	140.18	1.33796e+08	1.28176e+08	85.74	0.29	-1.76	0.000228671	3.64	0.0159584	2.28646	pos	408.288	[M-OH+H]+			Lipid metabolism	547-75-1		MoNA	MSI_level2
CHEMBL441356	M393T270	393.265	270.3	14.3009	C21H24NO4+	C02915	912230	312885	112.5	3.0471e+06	3.08844e+06	83.51	0.3	-1.74	0.000833975	3.08	0.0340763	2.00958	pos	354.171	[M+K]+			Biosynthesis of other secondary metabolites; Global and overview maps			BioDeepDB	MSI_level3
epsilon-Tocopherol	M393T276	393.311	276.1	11.377	C28H42O2	C14154	5.2461e+06	334367	370.15	5.47815e+06	1.97645e+06	151.98	0.96	-0.06	0.0418282	1.38	0.279507	1.86534	pos	410.318	[M-H2O+H]+	Prenol lipids	Quinone and hydroquinone lipids	Metabolism of cofactors and vitamins; Global and overview maps	490-23-3	HMDB0304597	BioDeepDB	MSI_level1
Dihydroxyfumitremorgin C	M395T232	395.182	232.3	6.19569	C22H25N3O5	C20605	6.69369e+06	3.8143e+06	159.91	1.0823e+07	7.17259e+06	112.64	0.62	-0.69	0.0436048	1.36	0.285539	1.63505	pos	411.179	[M-OH+H]+	Indoles and derivatives	Pyridoindoles	Biosynthesis of other secondary metabolites; Global and overview maps	111427-99-7	HMDB0038581	BioDeepDB	MSI_level3
3beta-Hydroxy-5-cholestenoic acid	M400T357	400.331	356.6	6.404	C27H44O3	C17333	1.58666e+08	2.65665e+07	213.42	1.93367e+08	1.38497e+08	97.98	0.82	-0.29	0.00706171	2.15	0.11626	1.47969	pos	416.329	[M-OH+H]+	Steroids and steroid derivatives	Bile acids, alcohols and derivatives	Lipid metabolism	6561-58-6	HMDB0012453	BioDeepDB	MSI_level1
Lysylglycine	M407T197_2	407.264	197.2	7.742	C8H17N3O3		1.16102e+07	6.51018e+06	146.22	5.66619e+06	3.65406e+06	98.91	2.05	1.03	0.012587	1.9	0.157059	1.89602	pos	203.127	[2M+H]+	Carboxylic acids and derivatives	Amino acids, peptides, and analogues		7563-03-3	HMDB0028951	HMDB	MSI_level2
Corydaline	M408T219	408.25	219	13.634	C22H27NO4	C15530	1.64488e+06	830032	156.48	1.19643e+07	6.05631e+06	140.39	0.14	-2.86	0.000471229	3.33	0.0239749	2.34674	pos	369.194	[M+K]+			Biosynthesis of other secondary metabolites; Global and overview maps	6018-35-5		BioDeepDB	MSI_level1
Heptadecanoyl carnitine	M414T325	414.322	324.5	1.006	C24H47NO4		4.91334e+07	1.28406e+07	227.51	4.46373e+07	3.39729e+07	86.37	1.1	0.14	0.0330069	1.48	0.248481	1.25467	pos	413.35	[M+H]+	Fatty Acyls	Fatty acid esters		106182-29-0	HMDB0006210	HMDB	MSI_level2
3-Hydroxy-9-hexadecenoylcarnitine	M414T366	414.358	366.2	0.322	C23H43NO5		1.40755e+07	3.74622e+06	161.74	3.74472e+07	1.79368e+07	132.34	0.38	-1.41	0.00613136	2.21	0.107401	2.08742	pos	413.314	[M+H]+	Fatty Acyls	Fatty acid esters			HMDB0013333	HMDB	MSI_level2
24alpha-Methyllophenol	M415T291	415.321	290.6	1.313	C29H50O		7.6756e+06	5.62704e+06	75.95	1.71878e+07	1.41024e+07	75.29	0.45	-1.16	0.00289306	2.54	0.0676992	2.23565	pos	414.386	[M+H]+	Steroids and steroid derivatives	Ergostane steroids		33903-17-2	HMDB0039444	HMDB	MSI_level2
PGF2a ethanolamide	M415T325	415.322	325	13.643	C22H39NO5		1.52438e+07	1.18122e+07	99.12	2.56314e+07	2.06339e+07	82.86	0.59	-0.75	0.0346873	1.46	0.255767	2.06882	pos	397.283	[M+NH4]+	Fatty Acyls	Eicosanoids			HMDB0013628	mzVault	MSI_level2
ST 28_2;O2	M415T361	415.359	360.5	4.724	C28H46O2	C15796	3.46445e+07	2.05547e+07	97.76	2.14095e+07	8.75458e+06	165.46	1.62	0.69	0.0278874	1.55	0.230524	1.05785	pos	414.35	[M+H]+			Global and overview maps; Metabolism of terpenoids and polyketides	208586-81-6	HMDB0012113	BioDeepDB	MSI_level1
Tomatidine	M416T286	416.35	286	4.533	C27H45NO2	C10826	3.68626e+07	2.02283e+07	162.06	5.85661e+07	3.51037e+07	105.1	0.63	-0.67	0.0194692	1.71	0.192409	2.05588	pos	415.345	[M+H]+	Steroids and steroid derivatives	Steroidal alkaloids	Chemical structure transformation maps	77-59-8	HMDB0034731	MoNA	MSI_level2
(S)-3',4',5,7-Tetrahydroxy-5',8-diprenylflavanone	M425T392	425.214	392.4	15.314	C25H28O6		5.53462e+07	3.31657e+07	114.7	1.92312e+08	1.57013e+08	84.12	0.29	-1.8	4.82977e-05	4.32	0.00746815	2.59828	pos	424.189	[M+H]+	Flavonoids	Flavans		124596-89-0	HMDB0038868	mzVault	MSI_level2
ST 29_2;O3	M428T381_1	428.372	381	16.663	C29H48O3	C04840	8.05265e+07	2.28022e+07	262.89	2.55825e+08	7.66476e+07	241.61	0.31	-1.67	0.0419659	1.38	0.279749	1.3475	pos	444.36	[M-OH+H]+				126060-09-1		BioDeepDB	MSI_level1
Spirotaccagenin	M429T284	429.187	283.8	9.948	C27H42O5		5.87817e+06	4.78874e+06	79.03	1.40117e+07	9.52892e+06	134.81	0.42	-1.25	0.00226531	2.64	0.0581897	2.42757	pos	446.303	[M-H2O+H]+	Prenol lipids	Triterpenoids			HMDB0034424	HMDB	MSI_level2
4alpha-Hydroxymethyl-4beta-methyl-5alpha-cholesta-8,24-dien-3beta-ol	M429T298	429.369	298	8.58753	C29H48O2		2.38082e+06	1.23893e+06	104.61	1.12432e+06	813366	97.27	2.12	1.08	0.00461584	2.34	0.0896564	1.86943	pos	428.365	[M+H]+	Prenol lipids	Triterpenoids			HMDB0012170	BioDeepDB	MSI_level3
23S,25,26-Trihydroxyvitamin D3	M433T289	433.331	289.2	1.428	C27H44O4		7.80646e+06	4.92505e+06	120.29	1.51163e+07	1.30626e+07	73.26	0.52	-0.95	0.00340295	2.47	0.0747511	2.33971	pos	432.324	[M+H]+	Steroids and steroid derivatives	Vitamin D and derivatives			HMDB0060134	HMDB	MSI_level2
Solavetivone	M437T351_2	437.342	350.7	0.94	C15H22O	C09737	5.69056e+07	1.08029e+07	317.3	1.04369e+07	4030437	132.5	5.45	2.45	0.032409	1.49	0.24751	1.07447	pos	218.167	[2M+H]+	Prenol lipids	Sesquiterpenoids	Global and overview maps; Metabolism of terpenoids and polyketides	54878-25-0	HMDB0035657	BioDeepDB	MSI_level1
3beta-3-Hydroxy-11-oxolanosta-8,24-dien-26-al	M438T326	438.35	326.2	2.252	C30H46O3		4.00645e+06	3.28791e+06	57.93	6.00218e+06	5.6363e+06	48.77	0.67	-0.58	0.00509445	2.29	0.094976	1.40531	pos	454.345	[M-OH+H]+	Prenol lipids	Triterpenoids		126313-85-7	HMDB0035406	HMDB	MSI_level2
arabidiol	M445T388	445.366	388.2	2.475	C30H52O2	C19828	3.74223e+07	3.90766e+07	72.72	1.76834e+07	2.50393e+06	133.38	2.12	1.08	0.00669582	2.17	0.112958	1.91859	pos	444.397	[M+H]+			Global and overview maps; Metabolism of terpenoids and polyketides	845796-91-0		BioDeepDB	MSI_level1
(1R)-Hydroxy-(2R)-glutathionyl-1,2-dihydronaphthalene	M452T246	452.309	246.1	15.727	C20H25N3O7S	C14791	1.06843e+08	6.61189e+07	100.43	1.81398e+08	1.38602e+08	104.64	0.59	-0.76	0.0412949	1.38	0.278335	1.66362	pos	451.141	[M+H]+	Carboxylic acids and derivatives	Amino acids, peptides, and analogues	Xenobiotics biodegradation and metabolism		HMDB0060300	HMDB	MSI_level2
Methymycin	M453T337	453.28	337.2	10.952	C25H43NO7	C11996	4.32408e+06	4046494	90.38	1.05026e+07	8.4461e+06	76.31	0.41	-1.28	0.0030774	2.51	0.0701398	2.17836	pos	469.304	[M-NH3+H]+			Global and overview maps; Metabolism of terpenoids and polyketides	497-72-3		BioDeepDB	MSI_level1
Glycyrrhetol	M457T329	457.365	329.2	4.596	C30H48O3	C20510	4.89625e+07	4.1403e+07	91.41	2.74298e+07	2.11607e+07	87.6	1.79	0.84	0.0319962	1.49	0.246649	1.01542	pos	456.36	[M+H]+	Prenol lipids	Triterpenoids		14226-18-7	HMDB0039690	BioDeepDB	MSI_level1
Terfenadine	M472T213	472.313	213.5	17.55	C32H41NO2	C07463	6.13848e+06	6.17071e+06	46.98	4.682e+06	4.11934e+06	80.37	1.31	0.39	0.0425794	1.37	0.281374	1.16279	pos	471.314	[M+H]+	Benzene and substituted derivatives	Diphenylmethanes		50679-08-8	HMDB0014486	HMDB	MSI_level2
Dehydrocarpaine II	M475T210	475.277	210.5	16.588	C28H46N2O4		896936	236933	160.96	1.66737e+06	969263	133.27	0.54	-0.89	0.00456499	2.34	0.0891076	2.26027	pos	474.346	[M+H]+	Fatty Acyls	Fatty amides		72362-03-9	HMDB0030273	mzVault	MSI_level2
Quasiprotopanaxatriol	M476T327	476.276	327.2	2.42	C30H50O3		1.07835e+07	1.20703e+06	158.16	2.25773e+07	1.33538e+07	137.93	0.48	-1.07	0.0122161	1.91	0.15384	2.04245	pos	458.376	[M+NH4]+	Prenol lipids	Triterpenoids			HMDB0041533	mzVault	MSI_level2
5alpha-Pregnan-3beta,20alpha-diol disulfate	M481T204	481.263	203.7	9.658	C21H36O8S2		8.282e+06	7.68091e+06	78.25	2.06552e+07	1.72147e+07	73.36	0.4	-1.32	4.02145e-05	4.4	0.00704736	2.43264	pos	480.185	[M+H]+	Steroids and steroid derivatives	Sulfated steroids		27935-53-1	HMDB0094650	mzVault	MSI_level2
LysoPE(18_0_0_0)	M482T368	482.323	368.2	2.901	C23H48NO7P	C21484	9.11657e+07	8.08716e+07	64.6	2.37734e+08	1.59818e+08	89.37	0.38	-1.38	0.00111467	2.95	0.0401555	1.96747	pos	481.317	[M+H]+	Glycerophospholipids	Glycerophosphoethanolamines	Cell growth and death	69747-55-3	HMDB0011130	HMDB	MSI_level2
Emetine	M503T207	503.305	206.9	14.091	C29H40N2O4	C09421	5.2694e+07	4.33913e+07	79.86	3.54314e+07	2.17165e+07	107.84	1.49	0.57	0.00937078	2.03	0.13315	1.5491	pos	480.299	[M+Na]+			Chemical structure transformation maps; Biosynthesis of other secondary metabolites; Global and overview maps	483-18-1		mzVault	MSI_level2
Taurodeoxycholic acid	M517T257	517.327	257	6.318	C26H45NO6S	C05463	2.10578e+06	2.03082e+06	94.55	4.16716e+06	3.8331e+06	61.79	0.51	-0.98	0.00139575	2.86	0.0458667	2.51565	pos	499.297	[M+NH4]+	Steroids and steroid derivatives	Bile acids, alcohols and derivatives		516-50-7	HMDB0000896	BioDeepDB	MSI_level1
all-trans-3,4-didehydrolycopene	M518T363	518.406	363.2	4.522	C40H54	C15867	8.31967e+06	8.38434e+06	29.11	6.52288e+06	6.23371e+06	33.57	1.28	0.35	0.030197	1.52	0.240296	1.21975	pos	534.423	[M-NH3+H]+	Prenol lipids	Tetraterpenoids	Global and overview maps; Metabolism of terpenoids and polyketides	7797-89-9	HMDB0304262	BioDeepDB	MSI_level1
LysoPC(0_0_18_0)	M524T309	524.369	308.6	4.094	C26H54NO7P		8.65303e+07	4.23747e+07	139.6	3.99219e+07	3.20969e+07	82.24	2.17	1.12	0.0265752	1.58	0.225104	1.09353	pos	523.364	[M+H]+	Glycerophospholipids	Glycerophosphocholines		4421-58-3	HMDB0011128	HMDB	MSI_level2
Cer(d18_1_16_0)	M539T448	538.523	448.3	6.233	C34H67NO3		1.05519e+07	3.15665e+06	209.37	8.42318e+07	1.89686e+07	143.81	0.13	-3	0.00125174	2.9	0.0434381	2.20043	pos	537.512	[M+H]+	Sphingolipids	Ceramides		24696-26-2	HMDB0004949	HMDB	MSI_level2
Ciclesonide	M541T207	541.261	206.7	5.22	C32H44O7		1.94367e+06	1.28827e+06	72.08	4.7653e+06	4.47232e+06	74.11	0.41	-1.29	0.0039973	2.4	0.0826282	2.30614	pos	540.309	[M+H]+	Steroids and steroid derivatives	Pregnane steroids		141845-82-1	HMDB0015480	HMDB	MSI_level2
ACMC-20dgc9	M565T397	565.28	396.8	18.603	C35H38N2O6	C06512	3.15686e+07	1.56279e+07	144.13	1.75757e+07	3.64927e+06	226.02	1.8	0.84	0.00609604	2.21	0.107338	1.51894	pos	582.273	[M-H2O+H]+			Biosynthesis of other secondary metabolites			BioDeepDB	MSI_level1
Hericene B	M566T381	566.387	381.1	1.237	C37H58O5		1.10176e+07	4.73551e+06	151.9	6.33868e+06	2.92859e+06	207.22	1.74	0.8	0.0352189	1.45	0.257955	1.35083	pos	582.428	[M-NH3+H]+	Prenol lipids	Monoterpenoids		157207-55-1	HMDB0041180	mzVault	MSI_level2
Aurasperone C	M593T296	593.359	296.4	15.32	C31H28O12		1.23127e+06	575991	144.57	683693	150638	173.81	1.8	0.85	0.025659	1.59	0.222849	1.58632	pos	592.158	[M+H]+	Naphthopyrans	Naphthopyranones		41689-66-1	HMDB0030856	HMDB	MSI_level2
2'-O-trans-p-Coumaroylastragalin	M595T310	595.341	310.4	12.924	C30H26O13		3.55454e+07	1.17943e+07	168.37	1.76347e+07	6.0424e+06	161.95	2.02	1.01	0.0106645	1.97	0.142543	1.68379	pos	594.137	[M+H]+	Flavonoids	Flavonoid glycosides		137018-32-7	HMDB0038766	mzVault	MSI_level2
Hericenone D	M599T326	599.276	326	17.858	C37H58O6		2.76431e+06	1.40907e+06	148.75	4.51207e+06	3.96761e+06	75.83	0.61	-0.71	0.0143898	1.84	0.166592	1.37916	pos	598.423	[M+H]+	Prenol lipids	Monoterpenoids		137592-04-2	HMDB0039139	mzVault	MSI_level2
APC	M601T286_1	601.264	285.6	3.43	C33H38N4O8	C16542	4.65488e+06	2.80011e+06	122.43	9.9053e+06	9.33991e+06	85.66	0.47	-1.09	0.00180816	2.74	0.0520407	2.04264	pos	618.269	[M-H2O+H]+	Organooxygen compounds	Carbonyl compounds	Xenobiotics biodegradation and metabolism	181467-56-1	HMDB0060661	BioDeepDB	MSI_level1
Protorifamycin I	M623T243	623.307	243.4	2.836	C35H45NO10	C12246	3.00727e+07	2.23383e+07	86.14	1.35177e+07	9.24434e+06	89.89	2.22	1.15	0.0381581	1.42	0.268674	1.0826	pos	639.304	[M-OH+H]+			Metabolism of terpenoids and polyketides	69239-55-0		mzVault	MSI_level2
PC(O-16_0_20_0)	M733T408_1	732.541	407.7	10.888	C44H90NO7P		1.23844e+07	8.00286e+06	98.96	3.1401e+07	2.35575e+07	100.79	0.39	-1.34	0.0145551	1.84	0.166592	1.67305	pos	775.645	[M-CO2+H]+	Glycerophospholipids	Glycerophosphocholines			HMDB0013406	HMDB	MSI_level2
Octaprenyl diphosphate	M740T218	740.469	218.4	11.519	C40H68O7P2	C04146	1.03446e+07	3.82589e+06	153.83	2.98733e+06	1.42554e+06	132.13	3.46	1.79	0.0197372	1.7	0.194001	1.63536	pos	722.444	[M+NH4]+	Prenol lipids	Tetraterpenoids	Metabolism of cofactors and vitamins; Global and overview maps; Metabolism of terpenoids and polyketides	64732-94-1	HMDB0001094	mzVault	MSI_level2
Clarithromycin	M770T245_2	770.383	245.4	13.786	C38H69NO13	C06912	3.27348e+06	994533	166.32	1.35967e+07	4.61444e+06	169.93	0.24	-2.05	0.00234735	2.63	0.0597135	2.20268	pos	747.477	[M+Na]+	Organooxygen compounds	Carbohydrates and carbohydrate conjugates		116836-41-0	HMDB0015342	HMDB	MSI_level2
alpha,alpha-Trehalose 6-mycolate	M802T303_1	801.576	302.8	11.415	C44H82O13	C04218	2.34065e+06	400426	170.36	1.46031e+07	4.95281e+06	134.25	0.16	-2.64	0.000488889	3.31	0.0242477	2.06771	pos	818.576	[M-H2O+H]+						BioDeepDB	MSI_level1
PC(22_6(4Z,7Z,10Z,13Z,16Z,19Z)_P-18_0)	M802T303_2	801.592	303.2	13.279	C48H84NO7P		1.9467e+06	337623	142.03	1.43517e+07	7.05228e+06	125.97	0.14	-2.88	0.000462628	3.33	0.0236902	2.08265	pos	817.599	[M-OH+H]+	Glycerophospholipids	Glycerophosphocholines			HMDB0008752	HMDB	MSI_level2
7-Ketodeoxycholic acid	M814T285_1	813.544	285.4	8.722	C24H38O5	C04643	2.33185e+07	2.65208e+06	323.11	1.2025e+08	6.53747e+07	117.54	0.19	-2.37	0.000326465	3.49	0.0189302	2.23484	pos	406.272	[2M+H]+	Steroids and steroid derivatives	Bile acids, alcohols and derivatives		911-40-0	HMDB0000391	Metlin	MSI_level2
Ursocholic acid	M818T268	817.573	268.5	11.001	C24H40O5	C17644	1.13718e+08	2.0377e+06	290.77	4.26264e+08	1.43513e+08	167.45	0.27	-1.91	0.000251933	3.6	0.0169653	2.25337	pos	408.288	[2M+H]+	Steroids and steroid derivatives	Bile acids, alcohols and derivatives	Lipid metabolism	2955-27-3	HMDB0000917	BioDeepDB	MSI_level1
Iron	M101T416	100.932	416.4	11.32	Fe	C14819	1.13033e+07	9.90309e+06	49.04	7.91287e+06	6.93374e+06	51.41	1.43	0.51	0.00925162	2.03	0.132943	1.61762	neg	55.9349	[M+HCOO]-	Homogeneous transition metal compounds		Metabolism of cofactors and vitamins; Cell growth and death; Signal transduction; Membrane transport; Digestive system	7439-89-6	HMDB0015531	BioDeepDB	MSI_level1
Isocaproic acid	M115T50	115.075	50.1	9.983	C6H12O2	C21399	2.84357e+06	2.44861e+06	87.48	4.27204e+06	3.0612e+06	69.77	0.67	-0.59	0.0200362	1.7	0.189348	1.45044	neg	116.084	[M-H]-	Fatty Acyls	Fatty acids and conjugates		646-07-1	HMDB0000689	MoNA	MSI_level2
L-Threonine	M118T51	118.05	50.6	10.707	C4H9NO3	C00188	8.0166e+07	7.35847e+07	52.11	1.19589e+08	1.12016e+08	51.04	0.67	-0.58	0.00444156	2.35	0.100964	2.25724	neg	119.058	[M-H]-	Carboxylic acids and derivatives	Amino acids, peptides, and analogues	Metabolism of cofactors and vitamins; Membrane transport; Digestive system; Biosynthesis of other secondary metabolites; Translation; Amino acid metabolism; Chemical structure transformation maps; Global and overview maps	72-19-5	HMDB0000167	BioDeepDB	MSI_level1
Sumiki's acid	M123T52	123.008	52.1	8.668	C6H6O4	C20448	1.53437e+06	850110	183.85	3.45875e+06	2.0729e+06	125.51	0.44	-1.17	0.00671894	2.17	0.118898	1.69994	neg	142.027	[M-H2O-H]-	Furans	Furoic acid and derivatives		6338-41-6	HMDB0002432	BioDeepDB	MSI_level1
pyrithione	M126T46	126.019	46.1	8.456	C5H5NOS		3.37943e+06	555166	144.61	7.44604e+06	4.81794e+06	118.72	0.45	-1.14	0.0213395	1.67	0.196474	1.3847	neg	127.009	[M-H]-	Pyridines and derivatives	Hydropyridines			HMDB0256986	mzVault	MSI_level2
Glutaric acid	M131T42	131.033	41.8	13.587	C5H8O4	C00489	1.56635e+08	1.1971e+08	58.96	2.80162e+08	2.0728e+08	82.76	0.56	-0.84	0.0356853	1.45	0.242534	1.32541	neg	132.042	[M-H]-	Carboxylic acids and derivatives	Dicarboxylic acids and derivatives	Lipid metabolism; Amino acid metabolism; Global and overview maps	110-94-1	HMDB0000661	BioDeepDB	MSI_level1
L-Ornithine	M131T50_2	131.081	50.2	9.13	C5H12N2O2	C00077	2.96311e+08	5.22913e+07	132.51	4.19751e+08	2.94394e+08	93.73	0.71	-0.5	0.0388188	1.41	0.252526	1.32439	neg	132.09	[M-H]-	Carboxylic acids and derivatives	Amino acids, peptides, and analogues	Membrane transport; Metabolism of other amino acids; Biosynthesis of other secondary metabolites; Amino acid metabolism; Chemical structure transformation maps; Global and overview maps	70-26-8	HMDB0000214	BioDeepDB	MSI_level1
Tyrosol	M137T186	137.06	186.4	7.293	C8H10O2	C06044	2.20126e+06	1.37819e+06	110.03	633638	309984	137.47	3.47	1.8	0.0217441	1.66	0.197903	1.1906	neg	138.068	[M-H]-	Phenols	Tyrosols and derivatives	Amino acid metabolism; Global and overview maps	501-94-0	HMDB0004284	BioDeepDB	MSI_level1
Mesna	M141T50	140.968	49.6	7.521	C2H6O3S2	C03576	1.02815e+07	7.92724e+06	71.69	6.00181e+06	5.06856e+06	46.94	1.71	0.78	0.0103631	1.98	0.138683	1.53359	neg	141.976	[M-H]-	Organic sulfonic acids and derivatives	Organosulfonic acids and derivatives	Energy metabolism; Global and overview maps	3375-50-6	HMDB0003745	BioDeepDB	MSI_level2
3-Methyleneoxindole	M144T86	144.044	85.8	6.837	C9H7NO	C02796	4.89578e+06	3.27465e+06	114.39	8.99118e+06	6.87011e+06	82.19	0.54	-0.88	0.001973	2.7	0.0675605	2.43727	neg	145.053	[M-H]-				1861-29-6		BioDeepDB	MSI_level1
2,4-Pentanedione	M145T42	145.049	41.8	7.793	C5H8O2	C15499	1.85084e+07	1.56598e+07	86.34	3.89699e+07	3.66734e+07	52.81	0.47	-1.07	5.21966e-05	4.28	0.0144837	2.80197	neg	100.052	[M+HCOO]-	Organooxygen compounds	Carbonyl compounds		123-54-6	HMDB0031648	BioDeepDB	MSI_level1
N-Cyclopropylammeline	M148T97	148.062	96.7	6.517	C6H9N5O	C14148	1.73304e+06	1.36847e+06	63.86	3.04926e+06	2.47892e+06	55.55	0.57	-0.82	0.00067795	3.17	0.0423788	2.55421	neg	167.081	[M-H2O-H]-			Xenobiotics biodegradation and metabolism; Global and overview maps	92510-62-8		BioDeepDB	MSI_level1
Hydrocinnamic acid	M149T375	149.009	375.4	1.753	C9H10O2	C05629	1.63122e+07	1.68293e+07	73.79	9.23855e+06	4.51597e+06	106.84	1.77	0.82	0.023621	1.63	0.20345	1.49293	neg	150.068	[M-H]-	Phenylpropanoic acids		Amino acid metabolism; Global and overview maps	35845-62-6	HMDB0000764	Metlin	MSI_level2
Imidazole lactic acid	M155T52	155.045	51.5	5.246	C6H8N2O3	C03817	7.37372e+06	4910986	106.8	1.3921e+07	7.45333e+06	130.8	0.53	-0.92	0.036056	1.44	0.244023	1.90497	neg	156.053	[M-H]-				14403-45-3		BioDeepDB	MSI_level1
Allicin	M161T47_1	161.008	46.8	10.736	C6H10OS2	C07600	5.9945e+06	6.05487e+06	28.63	7.54172e+06	7.21658e+06	37.38	0.79	-0.33	0.0285526	1.54	0.218096	1.34563	neg	162.017	[M-H]-	Thiosulfinic acid esters		Sensory system	539-86-6	HMDB0033963	BioDeepDB	MSI_level3
4-Hydroxy-1-(3-pyridinyl)-1-butanone	M164T87_2	164.071	87.2	6.693	C9H11NO2	C19565	3.38128e+08	2.87553e+08	78.65	8.4003e+08	6.35472e+08	98.04	0.4	-1.31	3.32112e-05	4.48	0.012044	2.7527	neg	165.079	[M-H]-	Organooxygen compounds	Carbonyl compounds	Xenobiotics biodegradation and metabolism	59578-62-0	HMDB0062402	BioDeepDB	MSI_level1
(R)-2-Hydroxy-2H-1,4-benzoxazin-3(4H)-one	M164T88	164.034	88.4	5.57676	C8H7NO3	C15769	1.94271e+07	1.58809e+07	69.24	3.05794e+07	23017056	98.2	0.64	-0.65	0.0439883	1.36	0.267519	1.76879	neg	165.043	[M-H]-	Benzoxazines	Benzoxazinones	Biosynthesis of other secondary metabolites; Global and overview maps	23520-34-5	HMDB0038318	BioDeepDB	MSI_level3
3-Mercaptopyruvic acid	M165T50	164.985	49.8	5.57	C3H4O3S	C00957	5.07995e+07	4.96659e+07	60.71	2.97648e+07	16110308	87.56	1.71	0.77	0.00486409	2.31	0.104656	1.79881	neg	119.988	[M+HCOO]-	Keto acids and derivatives	Alpha-keto acids and derivatives	Amino acid metabolism; Global and overview maps	2464-23-5	HMDB0001368	BioDeepDB	MSI_level1
Thioguanine	M166T53	166.087	53.1	4.5	C5H5N5S	C07648	910340	633869	95.04	1.92797e+06	1.33847e+06	107.72	0.47	-1.08	0.000420312	3.38	0.0331593	2.43112	neg	167.027	[M-H]-	Imidazopyrimidines	Purines and purine derivatives	Xenobiotics biodegradation and metabolism	1330266-29-9	HMDB0014496	HMDB	MSI_level2
monodechloroaminopyrrolnitrin	M174T41_1	174.012	41.3	1.1667	C10H9ClN2	C21110	2.23804e+06	2.07074e+06	76.3	1.46348e+06	695902	159.89	1.53	0.61	0.0350599	1.46	0.240723	1.0178	neg	192.045	[M-NH3-H]-			Biosynthesis of other secondary metabolites; Global and overview maps	75102-75-9		BioDeepDB	MSI_level3
3-Isopropylmalic acid	M175T45	175.06	45.4	4.534	C7H12O5	C04411	2.37812e+08	1.83886e+08	71.78	1.48636e+08	1.36077e+08	48.67	1.6	0.68	0.0158307	1.8	0.17054	1.79404	neg	176.068	[M-H]-	Fatty Acyls	Fatty acids and conjugates	Amino acid metabolism; Global and overview maps	126576-14-5	HMDB0012156	Metlin	MSI_level2
D-Glucurono-6,3-lactone	M175T93	175.042	93.2	13.909	C6H8O6	C02670	5.00876e+06	4.31168e+06	81.35	6.6299e+06	5.55799e+06	51.62	0.76	-0.4	0.0337521	1.47	0.236585	2.21782	neg	176.032	[M-H]-	Furofurans	Isosorbides	Carbohydrate metabolism; Global and overview maps	32449-92-6	HMDB0006355	BioDeepDB	MSI_level1
3-amino-3-(4-hydroxyphenyl)propanoic acid	M180T74_1	180.065	74.3	8.403	C9H11NO3	C04368	1.26714e+08	1.08587e+08	68.33	2.35613e+08	2.09587e+08	54.86	0.54	-0.89	0.000914855	3.04	0.0475626	2.64664	neg	181.074	[M-H]-			Amino acid metabolism	73025-69-1	HMDB0003831	BioDeepDB	MSI_level1
Galactitol	M181T54_2	181.07	54.5	9.709	C6H14O6	C01697	1.73177e+07	1.21778e+07	91.79	2.67783e+07	2.17912e+07	64.11	0.65	-0.63	0.00708781	2.15	0.120369	2.00067	neg	182.079	[M-H]-	Organooxygen compounds	Carbohydrates and carbohydrate conjugates	Carbohydrate metabolism; Membrane transport; Global and overview maps	2234851-14-8	HMDB0000107	BioDeepDB	MSI_level1
3-Hydroxybenzaldehyde	M183T74	183.029	74.3	3.25729	C7H6O2	C03067	9.66608e+06	9.12526e+06	51.18	5.68974e+06	3.0874e+06	96.19	1.7	0.76	0.00150919	2.82	0.0597733	2.10268	neg	122.037	[M+HCO3]-			Xenobiotics biodegradation and metabolism; Global and overview maps	100-83-4		BioDeepDB	MSI_level3
10-Hydroxydecanoic acid	M187T230	187.133	229.5	4.064	C10H20O3	C02774	1.12408e+07	1.22222e+07	59.29	2.03741e+07	2.10746e+07	46.59	0.55	-0.86	0.000397707	3.4	0.0331593	2.81222	neg	188.141	[M-H]-	Hydroxy acids and derivatives	Medium-chain hydroxy acids and derivatives		1679-53-4	HMDB0244272	BioDeepDB	MSI_level1
Azelaic acid	M187T74_2	187.108	74.4	2.727	C9H16O4	C08261	1.32285e+08	1.12374e+08	57.35	8.98819e+07	8.81706e+07	48.26	1.47	0.56	0.0174246	1.76	0.177051	1.1011	neg	188.105	[M-H]-	Fatty Acyls	Fatty acids and conjugates		123-99-9	HMDB0000784	BioDeepDB	MSI_level1
D-threo-Isocitric acid	M191T46_1	191.019	46	4.321	C6H8O7	C00451	3.69983e+07	3.21968e+07	37.65	8.82489e+07	3.8166e+07	101.39	0.42	-1.25	0.00687059	2.16	0.118898	1.89291	neg	192.027	[M-H]-	Carboxylic acids and derivatives	Tricarboxylic acids and derivatives		18979-21-0	HMDB0001874	BioDeepDB	MSI_level1
Sulfate	M195T41	194.927	40.7	1.46711	H2O4S	C00059	2.53283e+06	963717	118.46	6.7451e+06	4.67403e+06	81.91	0.38	-1.41	0.000216197	3.67	0.0278651	2.08692	neg	97.9674	[2M-H]-	Non-metal oxoanionic compounds	Non-metal sulfates	Membrane transport; Biosynthesis of other secondary metabolites; Nucleotide metabolism; Amino acid metabolism; Energy metabolism; Cellular community - prokaryotes; Global and overview maps	7664-93-9	HMDB0001448	BioDeepDB	MSI_level3
Dimethylpropiothetin	M195T50	195.032	50.1	3.931	C5H10O2S	C04022	3.23753e+06	2.04128e+06	99.26	7.02933e+06	4.29193e+06	91.62	0.46	-1.12	0.0326678	1.49	0.231815	1.58904	neg	134.04	[M+HCO3]-	Carboxylic acids and derivatives	Carboxylic acid derivatives	Energy metabolism; Global and overview maps	7314-30-9	HMDB0251405	BioDeepDB	MSI_level1
(3S,5S)-Carbapenam-3-carboxylate	M200T47	200.056	46.5	2.719	C7H9NO3	C17367	1.11751e+07	8.7969e+06	69.25	6.94485e+06	4.32998e+06	88.61	1.61	0.69	0.0216017	1.67	0.197533	1.38852	neg	155.058	[M+HCOO]-			Biosynthesis of other secondary metabolites; Global and overview maps	123409-86-9		BioDeepDB	MSI_level1
Sulfuric acid 4-methoxyphenyl ester	M203T192	203.001	191.7	2.302	C7H8O5S		1.10356e+06	592075	148.08	1.62837e+06	1.05257e+06	137.32	0.68	-0.56	0.0386474	1.41	0.252336	1.43012	neg	204.009	[M-H]-	Organic sulfuric acids and derivatives	Arylsulfates			HMDB0242192	HMDB	MSI_level2
Pantothenol	M204T94	204.124	94.1	1.102	C9H19NO4		1.00478e+07	4.24719e+06	147.92	1.45647e+07	6.67703e+06	125.7	0.69	-0.54	0.0276401	1.56	0.216089	1.73181	neg	205.131	[M-H]-	Fatty Acyls	Fatty amides			HMDB0304820	HMDB	MSI_level2
Shikomol	M207T218	207.066	218	1.833	C10H10O2	C10472	4.08171e+07	3.4441e+07	57.94	2.99197e+07	2.31623e+07	69.39	1.36	0.45	0.0452599	1.34	0.269982	1.22633	neg	162.068	[M+HCOO]-				4043-71-4		MoNA	MSI_level2
2-(2-Methylthio)ethylmalate	M207T51_2	207.033	51	1.767	C7H12O5S	C17210	3.61556e+06	368677	212.97	584005	332643	181.8	6.19	2.63	0.00586755	2.23	0.11287	1.88945	neg	208.041	[M-H]-			Biosynthesis of other secondary metabolites; Global and overview maps	119222-76-3		BioDeepDB	MSI_level1
Sinapyl alcohol	M209T118	209.082	117.7	1.56867	C11H14O4	C02325	3.20588e+07	2.11433e+07	121.12	2.01221e+07	9.75823e+06	147.76	1.59	0.67	0.0346679	1.46	0.239873	1.19587	neg	210.089	[M-H]-	Phenols	Methoxyphenols	Chemical structure transformation maps; Biosynthesis of other secondary metabolites; Global and overview maps	20675-96-1	HMDB0013070	BioDeepDB	MSI_level3
4-isopropenyl-7-methyloxepan-2-one	M213T55_1	213.113	54.9	1.535	C10H16O2	C11414	2.96437e+06	2.70731e+06	52.69	6.08022e+06	4.41248e+06	135.81	0.49	-1.04	0.0105216	1.98	0.138683	1.91461	neg	168.115	[M+HCOO]-			Metabolism of terpenoids and polyketides	99181-17-6		BioDeepDB	MSI_level1
(4-Carbamimidoylphenyl)methanesulfonyl fluoride	M215T53_2	215.103	52.5	1.977	C8H9FN2O2S		1.84791e+07	1.92071e+07	46.16	2.78366e+07	2.56667e+07	54.05	0.66	-0.59	0.00717712	2.14	0.120519	2.06189	neg	216.037	[M-H]-	Benzene and substituted derivatives			71933-13-6	HMDB0243615	mzVault	MSI_level2
Ethoxyquin	M216T75	216.124	74.5	1.966	C14H19NO		1.32379e+06	446506	165.02	1.99925e+06	1.58811e+06	73.66	0.66	-0.59	0.0191621	1.72	0.185333	1.49427	neg	217.147	[M-H]-	Quinolines and derivatives	Quinolones and derivatives		63301-91-7	HMDB0039531	mzVault	MSI_level2
Abrine	M217T74_2	217.118	74.3	4.948	C12H14N2O2	C02983	3.89297e+07	3.19388e+07	76.6	7.17106e+07	6.43283e+07	56.54	0.54	-0.88	0.000312312	3.51	0.0288871	2.72045	neg	218.106	[M-H]-				526-31-8		mzVault	MSI_level2
4,5-dihydropyrene-4,5-diol	M218T41_1	218.012	41.3	19.676	C16H12O2	C18249	1.62703e+06	1.67376e+06	30.54	2.24818e+06	2.0497e+06	38.77	0.72	-0.47	0.00214387	2.67	0.0711841	1.60533	neg	236.084	[M-NH3-H]-			Xenobiotics biodegradation and metabolism; Global and overview maps			mzVault	MSI_level2
Didehydroagroclavine	M218T53	218.122	52.7	4.01252	C16H17N2+	C20457	5.42519e+06	4.04679e+06	88.66	7.67415e+06	6.8954e+06	55.75	0.71	-0.5	0.0148805	1.83	0.163138	1.59989	neg	237.139	[M-H2O-H]-			Biosynthesis of other secondary metabolites; Global and overview maps			BioDeepDB	MSI_level3
5-Hydroxyindolepyruvate	M218T74_2	218.122	74.3	1.301	C11H9NO4	C05646	2.78785e+06	1.04845e+06	158.31	7.08325e+06	2.16572e+06	247.41	0.39	-1.35	0.0161861	1.79	0.172288	1.11142	neg	219.053	[M-H]-			Amino acid metabolism; Global and overview maps			BioDeepDB	MSI_level1
Juglone	M219T55_2	219.028	54.6	9.57038	C10H6O3	C03840	1.95085e+06	1.50219e+06	52.79	3.2007e+06	2.42313e+06	82.19	0.61	-0.71	0.0336775	1.47	0.236585	1.53119	neg	174.032	[M+HCOO]-	Naphthalenes	Naphthoquinones		481-39-0	HMDB0030773	BioDeepDB	MSI_level3
Daphnetol	M223T439	223.028	438.8	13.8495	C9H6O4	C03093	4.82299e+06	4.22601e+06	73.62	2.66388e+06	1.9006e+06	77.41	1.81	0.86	0.0224267	1.65	0.200627	1.30668	neg	178.027	[M+HCOO]-				486-35-1	HMDB0130547	BioDeepDB	MSI_level3
Equol	M224T207	224.021	207.1	14.197	C15H14O3	C14131	170240	93085.8	93.72	498245	198316	265	0.34	-1.55	0.0147633	1.83	0.162259	1.50366	neg	242.094	[M-NH3-H]-	Isoflavonoids	Isoflavans		94105-90-5	HMDB0002209	mzVault	MSI_level2
Coniferyl alcohol	M225T83_1	225.077	83.2	1.527	C10H12O3	C00590	1.39204e+07	8.1921e+06	89.04	5.90221e+06	5.14435e+06	52.7	2.36	1.24	0.000530989	3.27	0.0374813	1.85258	neg	180.079	[M+HCOO]-	Phenols	Methoxyphenols	Chemical structure transformation maps; Biosynthesis of other secondary metabolites; Global and overview maps	32811-40-8	HMDB0012915	BioDeepDB	MSI_level1
Traumatic acid	M227T113	227.129	113	1.213	C12H20O4	C16308	1.77292e+07	1.91502e+07	65.15	4.50461e+07	2.75619e+07	167.24	0.39	-1.35	0.0118804	1.93	0.145423	1.71276	neg	228.136	[M-H]-	Fatty Acyls	Fatty acids and conjugates	Lipid metabolism; Global and overview maps	6402-36-4	HMDB0000933	BioDeepDB	MSI_level1
Deoxyamidinoproclavaminate	M227T52_2	227.115	51.9	1.137	C9H16N4O3	C06656	4.78658e+06	4.89908e+06	46.77	1.71307e+07	8.00392e+06	192.95	0.28	-1.84	0.000267001	3.57	0.0280975	2.1043	neg	228.122	[M-H]-			Biosynthesis of other secondary metabolites; Global and overview maps			BioDeepDB	MSI_level1
1,6,6-Trimethyl-2,7-dioxabicyclo[3.2.2]nonan-3-one	M229T53_1	229.108	53.5	1.93001	C10H16O3	C04718	7.10683e+06	4.80862e+06	94.35	4.71937e+06	3.5927e+06	88.45	1.51	0.59	0.0398418	1.4	0.25526	1.11046	neg	184.11	[M+HCOO]-			Global and overview maps; Metabolism of terpenoids and polyketides			BioDeepDB	MSI_level3
gamma-Aminobutyryllysine	M230T182_2	230.148	181.8	14.804	C10H21N3O3		2.09509e+06	2.22885e+06	60.54	3.60868e+06	3.33175e+06	51.86	0.58	-0.78	0.00200637	2.7	0.0684121	2.61873	neg	231.158	[M-H]-	Peptidomimetics	Hybrid peptides		22468-02-6	HMDB0001959	mzVault	MSI_level2
S-Acetyldihydrolipoamide	M231T50	231.051	49.9	5.1503	C10H19NO2S2	C01136	7.89618e+06	9.05814e+06	73.59	1.46054e+07	1.12807e+07	72.31	0.54	-0.89	0.00900362	2.05	0.13078	1.80988	neg	249.086	[M-NH3-H]-	Fatty Acyls	Fatty amides			HMDB0001526	BioDeepDB	MSI_level3
2-[(1R,3E,7E,10S)-10-Hydroxy-4,8-dimethylcyclodeca-3,7-dien-1-yl]prop-2-enoic acid	M231T55	231.135	55	18.365	C15H22O3	C22051	1.6978e+07	1.23156e+07	100.56	3.02121e+07	2.52105e+07	63.77	0.56	-0.83	0.00108276	2.97	0.051863	2.59958	neg	250.157	[M-H2O-H]-						BioDeepDB	MSI_level1
7-Benzyl-3-thia-7-azabicyclo[3.3.1]nonane	M232T191	232.134	191	0.84	C14H19NS		550858	466017	70.75	951127	782671	61.13	0.58	-0.79	0.00532209	2.27	0.107988	2.47374	neg	233.124	[M-H]-	Piperidines	Benzylpiperidines		89398-06-1	HMDB0247565	mzVault	MSI_level2
threo-(Homo)3-isocitrate	M233T49	233.066	49.1	2.029	C9H14O7	C16600	16740146	1.16501e+07	98.79	4.77738e+07	2.19531e+07	206.25	0.35	-1.51	0.0173014	1.76	0.177051	1.8058	neg	234.074	[M-H]-			Energy metabolism; Global and overview maps			mzVault	MSI_level2
2-(4-methylthio)butylmalate	M235T212	235.065	212.2	0.273	C9H16O5S	C17218	1.86751e+06	1.36564e+06	75.13	1.31487e+06	697406	126.67	1.42	0.51	0.0177072	1.75	0.177668	1.55282	neg	236.072	[M-H]-			Biosynthesis of other secondary metabolites; Global and overview maps			BioDeepDB	MSI_level1
Alanylphenylalanine	M235T226	235.109	225.7	0.043	C12H16N2O3		3.2978e+06	2.85599e+06	59.78	4.92387e+06	3.92363e+06	73.48	0.67	-0.58	0.0291828	1.53	0.219676	1.71237	neg	236.116	[M-H]-	Carboxylic acids and derivatives	Amino acids, peptides, and analogues		59905-28-1	HMDB0028694	HMDB	MSI_level2
4-Hydroxy-2-oxoheptanedioic acid	M235T45	235.046	45.2	1.445	C7H10O6	C05601	4.96089e+07	4.47919e+07	59.18	3.46952e+07	2.78256e+07	59.32	1.43	0.52	0.0321033	1.49	0.229306	1.13085	neg	190.048	[M+HCOO]-				53795-98-5		BioDeepDB	MSI_level1
Isoscopoletin	M237T49	237.042	49.1	6.495	C10H8O4	C18079	2.95544e+06	2.9569e+06	12.2	2.70422e+06	2.68321e+06	13.35	1.09	0.13	0.0166198	1.78	0.174213	1.5835	neg	192.042	[M+HCOO]-				776-86-3	HMDB0132246	mzVault	MSI_level2
Pterostilbene	M238T73	238.072	72.7	1.223	C16H16O3	C10287	3.79026e+06	2.28271e+06	122.96	1.10947e+07	8.11708e+06	129.75	0.34	-1.55	0.000271922	3.57	0.0280975	2.14953	neg	256.11	[M-NH3-H]-			Biosynthesis of other secondary metabolites	1318852-41-3		mzVault	MSI_level2
Anthraflavin	M239T187	239.02	186.9	12.674	C14H8O4	C14267	389434	311754	101.54	956335	690804	131.95	0.41	-1.3	0.00945214	2.02	0.133635	1.60152	neg	240.042	[M-H]-				84-60-6		MoNA	MSI_level2
Bentazone	M239T189	239.049	189	2.442	C10H12N2O3S	C10965	212974	160639	92.18	345820	315670	62.81	0.62	-0.7	0.0103982	1.98	0.138683	1.28652	neg	240.057	[M-H]-				25057-89-0	HMDB0248965	MoNA	MSI_level2
6-Hydroxypseudooxynicotine	M239T190	239.092	190.5	0.389	C10H14N2O2	C01297	8.16845e+06	7.36603e+06	57.28	4.51332e+06	2.65326e+06	98.62	1.81	0.86	0.000556797	3.25	0.0389613	1.96953	neg	194.106	[M+HCOO]-	Organooxygen compounds	Carbonyl compounds	Metabolism of cofactors and vitamins; Global and overview maps	7424-35-3	HMDB0240264	mzVault	MSI_level2
Alizarin	M239T216	239.035	216.3	1.173	C14H8O4	C01474	2.80921e+06	780836	145.72	9.66119e+06	2.24371e+06	206.62	0.29	-1.78	0.0315015	1.5	0.22794	1.65791	neg	240.042	[M-H]-				1322-60-7	HMDB0248144	BioDeepDB	MSI_level1
Ferulic acid	M239T405	239.06	404.5	15.019	C10H10O4	C01494	3.51826e+07	3.337e+07	23.54	3.00925e+07	3.05773e+07	19.14	1.17	0.23	0.0137606	1.86	0.157523	1.55007	neg	194.058	[M+HCOO]-	Cinnamic acids and derivatives	Hydroxycinnamic acids and derivatives	Chemical structure transformation maps; Biosynthesis of other secondary metabolites; Global and overview maps	1135-24-6	HMDB0000954	mzVault	MSI_level2
Methyleugenol	M239T44_2	239.092	44.4	0.807136	C11H14O2	C10454	4.4977e+06	2.26379e+06	142.33	2.08382e+06	677054	201.48	2.16	1.11	0.041041	1.39	0.259971	1.10782	neg	178.099	[M+HCO3]-	Benzene and substituted derivatives	Methoxybenzenes	Biosynthesis of other secondary metabolites	93-15-2	HMDB0031864	BioDeepDB	MSI_level3
(-)-Bornesitol	M239T53_2	239.076	52.8	4.342	C7H14O6	C03659	6.5492e+07	6.97699e+07	57.47	4.14092e+07	2.3348e+07	77.53	1.58	0.66	0.00710771	2.15	0.120369	1.72553	neg	194.079	[M+HCOO]-	Organooxygen compounds	Alcohols and polyols	Carbohydrate metabolism	58769-21-4	HMDB0031437	BioDeepDB	MSI_level1
Anserine	M239T54_2	239.114	54.4	2.334	C10H16N4O3	C01262	2.3883e+06	936395	138.9	748335	612873	65.46	3.19	1.67	0.0126192	1.9	0.151788	2.04115	neg	240.122	[M-H]-	Peptidomimetics	Hybrid peptides	Amino acid metabolism; Metabolism of other amino acids; Global and overview maps	584-85-0	HMDB0000194	BioDeepDB	MSI_level1
3-Methyl-l-tyrosine	M240T52	240.084	52.3	15.588	C10H13NO3	C20800	1.15019e+07	5.09175e+06	111.77	4.24136e+06	4.05743e+06	65.73	2.71	1.44	0.00675482	2.17	0.118898	1.96577	neg	195.09	[M+HCOO]-				17028-03-4		BioDeepDB	MSI_level1
Pentadecanoic acid	M241T425	241.217	425.4	0.035	C15H30O2	C16537	1.1616e+08	9.87592e+07	83.53	1.81365e+08	1.52739e+08	52.23	0.64	-0.64	0.0088334	2.05	0.130059	2.48673	neg	242.225	[M-H]-	Fatty Acyls	Fatty acids and conjugates		1002-84-2	HMDB0000826	Metlin	MSI_level2
N-Acetyltryptophan	M245T143	245.093	143	0.249	C13H14N2O3	C03137	4.56124e+06	2.98698e+06	63.27	7.81774e+06	7.27664e+06	48.16	0.58	-0.78	0.000584461	3.23	0.0401979	2.80387	neg	246.1	[M-H]-				1218-34-4	HMDB0013713	BioDeepDB	MSI_level1
Isopentenyl pyrophosphate	M245T41	244.997	41.2	6.32571	C5H12O7P2	C00129	478642	351041	79.49	930737	715090	105.34	0.51	-0.96	0.00780594	2.11	0.125742	1.69243	neg	246.006	[M-H]-	Prenol lipids	Isoprenoid phosphates	Cell growth and death; Biosynthesis of other secondary metabolites; Metabolism of terpenoids and polyketides; Chemical structure transformation maps; Global and overview maps	358-71-4	HMDB0001347	BioDeepDB	MSI_level3
N-Succinyl-L-glutamate	M246T41	246.062	41.3	0.091	C9H13NO7	C05931	4.32644e+06	2.319e+06	124.78	7.27656e+06	5.24845e+06	99.8	0.59	-0.75	0.0470751	1.33	0.273335	1.35374	neg	247.069	[M-H]-			Amino acid metabolism; Global and overview maps	33981-72-5		BioDeepDB	MSI_level1
2,3,4,5-Tetrahydro-2-pyridinecarboxylic acid	M253T101	253.119	101.1	0.688924	C6H9NO2	C00450	6.27263e+06	6.3446e+06	48.61	4.92233e+06	4.04217e+06	66.21	1.27	0.35	0.0411572	1.39	0.260166	1.25023	neg	127.063	[2M-H]-	Carboxylic acids and derivatives	Amino acids, peptides, and analogues	Chemical structure transformation maps; Amino acid metabolism; Biosynthesis of other secondary metabolites; Global and overview maps	73980-78-6	HMDB0012130	BioDeepDB	MSI_level3
3-Hydroxy-beta-ionone	M253T177	253.108	177	0.167	C13H20O2		5.08948e+06	2.37096e+06	154.27	2.09864e+06	1.52503e+06	77.78	2.43	1.28	0.0229847	1.64	0.201919	1.57157	neg	208.146	[M+HCOO]-	Prenol lipids	Sesquiterpenoids		50281-38-4	HMDB0036821	mzVault	MSI_level2
ARNEBIN-7	M254T208	254.073	207.7	6.187	C16H16O4	C18133	3.23968e+06	2.87475e+06	94.74	6.9688e+06	5.16234e+06	103.28	0.46	-1.11	0.0348666	1.46	0.240215	1.16347	neg	272.105	[M-NH3-H]-			Metabolism of cofactors and vitamins; Global and overview maps	43043-74-9		mzVault	MSI_level2
3-Methyl-1-(2,4,6-trihydroxyphenyl)-1-butanone	M255T197	255.089	197.2	4.28095	C11H14O4	C07350	2.62009e+07	1.46427e+07	97.3	4.31324e+07	3.2115e+07	90.46	0.61	-0.72	0.0170361	1.77	0.175531	1.38071	neg	210.089	[M+HCOO]-	Organooxygen compounds	Carbonyl compounds		26103-97-9	HMDB0033798	BioDeepDB	MSI_level3
D-Pinitol	M255T255	255.072	254.8	0.576386	C7H14O6	C06352	2.87558e+08	1.69065e+08	105.04	7.18717e+08	2.65722e+08	144.26	0.4	-1.32	0.048206	1.32	0.276095	1.13706	neg	194.079	[M+HCO3]-				10284-63-6	HMDB0034219	BioDeepDB	MSI_level3
2,3-Dihydrothienamycin	M256T172	256.065	171.8	13.563	C11H18N2O4S	C20820	586909	159985	174.37	1.9013e+06	581405	151.62	0.31	-1.7	0.0204189	1.69	0.191059	1.35318	neg	274.099	[M-NH3-H]-			Biosynthesis of other secondary metabolites; Global and overview maps			BioDeepDB	MSI_level1
Paraoxon	M257T197	257.02	197.4	7.18224	C10H14NO6P	C06606	206614	144459	92.5	394216	265163	108.73	0.52	-0.93	0.0219298	1.66	0.198945	1.93571	neg	275.056	[M-NH3-H]-	Benzene and substituted derivatives	Nitrobenzenes	Xenobiotics biodegradation and metabolism; Global and overview maps	311-45-5	HMDB0013035	BioDeepDB	MSI_level3
2,5-Dioxopentanoate	M259T44_2	259.119	44.1	0.407	C5H6O4	C00433	2.56845e+06	2.81935e+06	48.59	4.40732e+06	3.85038e+06	47.48	0.58	-0.78	0.00066474	3.18	0.0423788	2.7399	neg	130.027	[2M-H]-	Keto acids and derivatives	Short-chain keto acids and derivatives	Carbohydrate metabolism; Amino acid metabolism; Global and overview maps	1926-54-1	HMDB0060365	BioDeepDB	MSI_level1
1,7-Diphenyl-4-hepten-3-one	M263T185_2	263.141	185.1	13.417	C19H20O		3.51288e+07	17331800	141.65	1.07029e+07	8.90425e+06	51.49	3.28	1.71	0.0108483	1.96	0.139575	1.97542	neg	264.151	[M-H]-	Diarylheptanoids	Linear diarylheptanoids		170033-27-9	HMDB0031873	mzVault	MSI_level2
(S)-2-Acetolactate	M263T187	263.078	187.2	2.13937	C5H8O4	C06010	732692	498124	120.64	1.9433e+06	961862	140.08	0.38	-1.41	0.0135041	1.87	0.155937	1.70735	neg	132.042	[2M-H]-			Carbohydrate metabolism; Amino acid metabolism; Metabolism of cofactors and vitamins; Global and overview maps	119622-27-4	HMDB0006855	BioDeepDB	MSI_level3
alpha-Hydroxymetoprolol	M265T187_2	265.145	186.9	0.288	C15H25NO4		3.70782e+06	3.11586e+06	80.18	6.07693e+06	4.68779e+06	69.71	0.61	-0.71	0.0314493	1.5	0.22794	1.47557	neg	283.178	[M-NH3-H]-	Phenol ethers			56392-16-6	HMDB0060994	mzVault	MSI_level2
Abietinol	M270T340	270.216	339.7	14.889	C20H32O	C11882	1.51688e+07	1.49328e+07	77.56	3.02886e+07	2.91016e+07	62.8	0.5	-1	0.0424159	1.37	0.263568	1.57865	neg	288.245	[M-NH3-H]-	Prenol lipids	Diterpenoids	Global and overview maps; Metabolism of terpenoids and polyketides	666-84-2	HMDB0034736	mzVault	MSI_level2
4-O-Methylnorbelladine	M272T268	272.129	267.7	0.698	C16H19NO3	C16702	8.4535e+06	6.85338e+06	83.49	1.52371e+07	1.11813e+07	82.35	0.55	-0.85	0.022105	1.66	0.199193	2.22554	neg	273.136	[M-H]-			Chemical structure transformation maps; Biosynthesis of other secondary metabolites; Global and overview maps	4579-60-6		mzVault	MSI_level2
Tabtoxin biosynthesis intermediate 1	M274T53	274.141	53.4	14.077	C10H13NO8	C20911	7.42088e+06	7.32102e+06	40.99	1.05348e+07	9.00878e+06	52.93	0.7	-0.51	0.0188536	1.72	0.183452	1.82233	neg	275.064	[M-H]-			Biosynthesis of other secondary metabolites			mzVault	MSI_level2
beta-L-Arabinofuranosyl-(1->2)-beta-L-arabinofuranose	M281T53	281.088	52.8	0.005	C10H18O9	C20568	1.3552e+07	1.37378e+07	78.43	2.62297e+07	2.22453e+07	84.14	0.52	-0.95	0.0104299	1.98	0.138683	1.55683	neg	282.095	[M-H]-						BioDeepDB	MSI_level1
NSC688234	M283T283	283.191	283	0.258411	C15H26O	C19756	1.982e+06	2.00981e+06	51.22	1.49229e+06	1.56021e+06	62.33	1.33	0.41	0.0435365	1.36	0.266897	1.33887	neg	222.198	[M+HCO3]-						BioDeepDB	MSI_level3
Thymidine	M287T86_2	287.088	85.5	0.247	C10H14N2O5	C00214	8.74728e+07	7.52069e+07	71.07	1.62695e+08	1.27343e+08	64.77	0.54	-0.9	0.00122999	2.91	0.0543322	1.97766	neg	242.09	[M+HCOO]-	Pyrimidine nucleosides	Pyrimidine 2'-deoxyribonucleosides	Global and overview maps; Nucleotide metabolism	1211376-53-2	HMDB0000273	BioDeepDB	MSI_level1
13-OxoODE	M293T247	293.176	246.9	0.262	C18H30O3	C14765	2.86594e+07	2.51556e+07	56.73	7.10446e+07	6.30277e+07	60.94	0.4	-1.31	3.91184e-07	6.41	0.00104929	2.91438	neg	294.219	[M-H]-	Fatty Acyls	Lineolic acids and derivatives	Lipid metabolism	54739-30-9	HMDB0004668	mzVault	MSI_level2
9-cis-Retinoic acid	M299T363	299.201	363.1	0.81	C20H28O2	C15493	9.14346e+06	3372237	193.74	4.26982e+06	1.98257e+06	173.69	2.14	1.1	0.0285686	1.54	0.218096	1.04895	neg	300.209	[M-H]-	Prenol lipids	Retinoids	Cancer: overview; Metabolism of cofactors and vitamins; Endocrine system; Cancer: specific types; Immune system	5300-03-8	HMDB0002369	Metlin	MSI_level2
Salidroside	M299T52	299.118	52.3	14.976	C14H20O7	C06046	6.18853e+06	5.61371e+06	63.72	3.92308e+06	2.79202e+06	85.85	1.58	0.66	0.00810975	2.09	0.127952	1.48003	neg	300.121	[M-H]-			Amino acid metabolism; Global and overview maps	10338-51-9		BioDeepDB	MSI_level1
N-Acetylgalactosamine 6-sulfate	M300T46	300.04	46.1	0.755	C8H15NO9S	C04255	2.00342e+07	1.30137e+07	150.5	2.71062e+07	2.55795e+07	59.61	0.74	-0.44	0.010384	1.98	0.138683	1.68503	neg	301.047	[M-H]-				157296-99-6		BioDeepDB	MSI_level1
Eicosapentaenoic acid	M301T395	301.217	395.2	0.304	C20H30O2	C06428	4.00829e+07	3.05658e+07	133.45	4.95504e+07	4.73409e+07	47.4	0.81	-0.31	0.0212233	1.67	0.195628	1.99624	neg	302.225	[M-H]-	Fatty Acyls	Fatty acids and conjugates	Lipid metabolism	25377-48-4	HMDB0001999	BioDeepDB	MSI_level1
beta-Zearalenol	M302T193	302.206	192.9	15.53	C18H24O5	C14751	4.41307e+06	3.85609e+06	66.2	8.11226e+06	6.76551e+06	69.67	0.54	-0.88	0.00460965	2.34	0.102763	1.88844	neg	320.162	[M-NH3-H]-	Macrolides and analogues			71030-11-0	HMDB0041838	mzVault	MSI_level2
Dihydrocapsaicin	M306T333	306.208	333.3	1.123	C18H29NO3	C16952	5.33035e+06	1.78065e+06	164.2	1.83631e+06	984988	120.58	2.9	1.54	0.0207837	1.68	0.192902	1.59176	neg	307.215	[M-H]-	Phenols	Methoxyphenols		19408-84-5	HMDB0038457	MoNA	MSI_level2
Pentalenolactone E	M307T48	307.115	48.5	13.696	C15H18O4	C20398	2.29364e+06	2.54815e+06	66.84	4.9406e+06	3.22491e+06	102.74	0.46	-1.11	0.0263152	1.58	0.211125	1.77175	neg	262.12	[M+HCOO]-				72715-03-8		BioDeepDB	MSI_level1
5,6-epoxy,18R-HEPE	M313T299	313.176	298.8	14.712	C20H28O4	C18175	1.06884e+06	953348	64.05	562560	251172	107.52	1.9	0.93	0.0040945	2.39	0.0974806	1.85224	neg	332.199	[M-H2O-H]-	Fatty Acyls	Fatty alcohols			HMDB0062410	mzVault	MSI_level2
Sanguinarine	M313T439	313.079	438.8	14.2553	[C20H14NO4]+	C06162	5.95309e+06	3.80014e+06	98.28	4.00749e+06	1.43102e+06	137.81	1.49	0.57	0.0248661	1.6	0.207355	1.47122	neg	332.092	[M-H2O-H]-	Benzophenanthridine alkaloids	Quaternary benzophenanthridine alkaloids	Biosynthesis of other secondary metabolites	2447-54-3	HMDB0029367	BioDeepDB	MSI_level3
2-Hydroxyhexadecanoic acid	M317T316	317.233	316.4	0.428	C16H32O3		3.24269e+06	1.06878e+06	121.53	7.11467e+06	4.09167e+06	256.9	0.46	-1.13	0.0499141	1.3	0.28057	1.77979	neg	272.235	[M+HCOO]-	Fatty Acyls	Fatty acids and conjugates		10067-06-8	HMDB0031057	BioDeepDB	MSI_level1
Phthalamic acid	M329T86	329.219	85.5	13.181	C8H7NO3		2.43969e+06	784359	144.2	6.45208e+06	3.04439e+06	124.96	0.38	-1.4	0.00242796	2.61	0.0759478	2.03211	neg	165.043	[2M-H]-	Benzene and substituted derivatives	Benzoic acids and derivatives			HMDB0256499	HMDB	MSI_level2
Andrographolide	M331T369_1	331.192	368.6	1.294	C20H30O5	C20214	2.91733e+06	1.9831e+06	116.78	5.9618e+06	2.84812e+06	105.04	0.49	-1.03	0.020762	1.68	0.192902	1.68627	neg	350.209	[M-H2O-H]-				5508-58-7		MoNA	MSI_level2
19-Hydroxy-8-O-methyltetrangulol	M333T276	333.09	275.9	4.042	C20H14O5	C12400	1.08673e+08	6.28947e+07	91.82	6.62156e+07	5.68329e+07	61.71	1.64	0.71	0.0280217	1.55	0.216314	1.06882	neg	334.084	[M-H]-			Metabolism of terpenoids and polyketides	147914-13-4		mzVault	MSI_level2
Prostaglandin A1	M335T433	335.226	432.5	9.931	C20H32O4	C04685	1.61015e+07	1.82253e+07	34.53	1.27655e+07	1.34566e+07	52.63	1.26	0.33	0.0471928	1.33	0.273335	1.03099	neg	336.23	[M-H]-	Fatty Acyls	Eicosanoids		14152-28-4	HMDB0002656	BioDeepDB	MSI_level1
AICAR	M337T426	337.312	426.4	1.522	C9H15N4O8P	C04677	2.98596e+08	2.04429e+08	78.48	1.74843e+08	1.16752e+08	95.22	1.71	0.77	0.0143445	1.84	0.160827	1.45053	neg	338.063	[M-H]-	Imidazole ribonucleosides and ribonucleotides	1-ribosyl-imidazolecarboxamides	Signal transduction; Nucleotide metabolism; Amino acid metabolism; Chemical structure transformation maps; Global and overview maps	3031-94-5	HMDB0001517	HMDB	MSI_level2
1-O-Caffeoyl-beta-D-glucose	M341T51	341.088	51	0.289134	C15H18O9	C10433	8.36681e+07	8.6286e+07	66.87	5.0613e+07	4.29143e+07	85.15	1.65	0.73	0.0127432	1.89	0.151847	1.14873	neg	342.095	[M-H]-	Cinnamic acids and derivatives	Hydroxycinnamic acids and derivatives		14364-08-0	HMDB0302440	BioDeepDB	MSI_level3
Lysionotin	M343T324	343.089	324	18.59	C18H16O7	C10111	1.50998e+06	765749	137.91	2.15585e+06	1.78279e+06	97.19	0.7	-0.51	0.0318426	1.5	0.229306	2.03895	neg	344.09	[M-H]-				152743-19-6	HMDB0255572	HMDB	MSI_level2
(10S)-Juvenile hormone III diol phosphate	M345T195	345.145	195.5	5.621	C16H29O7P	C16507	1.17583e+07	6.42412e+06	114.29	6.18595e+06	2.71684e+06	174.86	1.9	0.93	0.00915608	2.04	0.13204	1.27718	neg	364.165	[M-H2O-H]-			Metabolism of terpenoids and polyketides			mzVault	MSI_level2
Oryzalexin A	M347T324	347.223	323.8	0.945847	C20H30O2	C09148	1.0048e+06	754610	82.7	644109	324611	124.12	1.56	0.64	0.00758214	2.12	0.124251	1.09904	neg	302.225	[M+HCOO]-	Prenol lipids	Diterpenoids		85394-31-6	HMDB0301859	BioDeepDB	MSI_level3
FA 20_4;O3	M351T216	351.218	216.3	0.04	C20H32O5	C04671	1.69189e+07	8.53379e+06	142.95	7.22691e+06	4.59578e+06	91.11	2.34	1.23	0.0063523	2.2	0.116251	2.16308	neg	352.225	[M-H]-				363-23-5	HMDB0002776	BioDeepDB	MSI_level1
Daphnoretin	M351T408	351.203	407.8	14.209	C19H12O7	C09216	8.38282e+06	4.73693e+06	122.22	2.31012e+07	1.63788e+07	101.42	0.36	-1.46	0.00211991	2.67	0.0708672	2.20116	neg	352.058	[M-H]-				2034-69-7	HMDB0250858	HMDB	MSI_level2
4'-Hydroxy-5,6,7,8-tetramethoxyflavone	M357T188	357.101	188.3	8.481	C19H18O7		2.8343e+06	3.07074e+06	50.26	4.23742e+06	3.71605e+06	51.94	0.67	-0.58	0.0174802	1.76	0.177051	2.10796	neg	358.105	[M-H]-	Flavonoids	O-methylated flavonoids		36950-98-8	HMDB0040724	mzVault	MSI_level2
Myrigalone E	M361T186	361.13	185.8	2.02	C18H20O4		5.73057e+06	4.16632e+06	102.93	3.16942e+06	2.70146e+06	82.37	1.81	0.85	0.0484916	1.31	0.276836	1.09431	neg	300.136	[M+HCO3]-	Linear 1,3-diarylpropanoids	Chalcones and dihydrochalcones		65349-37-3	HMDB0030755	mzVault	MSI_level2
Aurachin D	M362T398	362.246	397.7	6.96868	C25H33NO	C10641	1.22701e+06	719341	115.39	5.09271e+06	2.74314e+06	163.86	0.24	-2.05	0.00719021	2.14	0.120519	2.01756	neg	363.256	[M-H]-			Biosynthesis of other secondary metabolites; Global and overview maps	123631-75-4		BioDeepDB	MSI_level3
N'-Methoxy-4-[5-[4-(N'-methoxycarbamimidoyl)phenyl]furan-2-yl]benzenecarboximidamide	M363T173	363.106	173.2	10.987	C20H20N4O3		2.38482e+06	1.64976e+06	87.81	1.6225e+06	973769	117.5	1.47	0.56	0.0139873	1.85	0.159428	1.38323	neg	364.154	[M-H]-	Furans	Diphenylfurans		186953-56-0	HMDB0244823	mzVault	MSI_level2
Nervonic acid	M365T399	365.342	399	0.781	C24H46O2	C08323	1.44477e+08	1.37626e+07	422.83	1.20668e+07	8.06713e+06	109.99	11.97	3.58	0.0168583	1.77	0.174818	1.88108	neg	366.35	[M-H]-	Fatty Acyls	Fatty acids and conjugates	Lipid metabolism	506-37-6	HMDB0002368	HMDB	MSI_level2
episterone	M378T332	378.301	332.3	11.557	C28H44O	C22122	6.00726e+06	2.248e+06	132.25	1.56514e+07	1.2727e+07	97.13	0.38	-1.38	0.000512484	3.29	0.0371528	2.39806	neg	396.339	[M-NH3-H]-			Lipid metabolism; Global and overview maps			mzVault	MSI_level2
Oleandolide	M385T206	385.222	206.1	2.76459	C20H34O7	C11990	2.40702e+06	1.19936e+06	196.61	6.52526e+06	3.18045e+06	162.74	0.37	-1.44	0.00753513	2.12	0.124197	2.03569	neg	386.23	[M-H]-			Global and overview maps; Metabolism of terpenoids and polyketides	68540-16-9		BioDeepDB	MSI_level3
Aesculin	M385T395_2	385.332	395.3	0.478	C15H16O9	C09264	1.48006e+07	1.12702e+07	76.82	1.32388e+07	6.18911e+06	113.43	1.12	0.16	0.0345541	1.46	0.239498	1.05853	neg	340.079	[M+HCOO]-	Coumarins and derivatives	Coumarin glycosides		66778-17-4	HMDB0030820	HMDB	MSI_level2
ST 21_3;O4	M391T182	391.209	182.1	9.462	C21H30O4	C05477	1.48095e+06	1.00884e+06	83.7	4.7689e+06	3.49856e+06	146.46	0.31	-1.69	0.0376361	1.42	0.249265	1.41018	neg	346.214	[M+HCOO]-			Lipid metabolism	10417-86-4	HMDB0006756	BioDeepDB	MSI_level1
Protomycinolide IV	M393T205	393.229	204.5	0.888	C21H32O4	C15685	7.33332e+06	6.08056e+06	87.56	2.8012e+07	1.63682e+07	113.07	0.26	-1.93	0.00158838	2.8	0.0611565	2.09726	neg	348.23	[M+HCOO]-				79495-87-7		BioDeepDB	MSI_level1
Gibberellin A15	M393T227	393.195	226.5	8.221	C20H28O5	C11860	1.18001e+07	9.92512e+06	72.55	1.92628e+07	1.41478e+07	78.25	0.61	-0.71	0.0132167	1.88	0.154112	2.25794	neg	348.194	[M+HCOO]-			Global and overview maps; Metabolism of terpenoids and polyketides	88373-66-4		BioDeepDB	MSI_level1
3,4-Dihydro-9H-fluorene-3,4-diol	M399T217_2	399.159	216.8	1.6885	C13H12O2	C07721	1.29113e+07	8.13861e+06	107.89	3.51545e+07	1.81285e+07	102.24	0.37	-1.45	0.0122632	1.91	0.148394	1.85489	neg	200.084	[2M-H]-			Xenobiotics biodegradation and metabolism; Global and overview maps			BioDeepDB	MSI_level3
Epilincomycin	M405T199_2	405.213	198.8	16.609	C18H34N2O6S		242471	144880	112.45	2.56158e+06	1.15709e+06	120.83	0.09	-3.4	0.000162443	3.79	0.0242734	2.5482	neg	406.214	[M-H]-	Pyrimidine nucleosides			1397321-28-6	HMDB0251851	HMDB	MSI_level2
Gibberellin A44 diacid	M409T188	409.224	188.1	1.55	C20H28O6	C06095	1.18401e+06	561703	124.1	4.89916e+06	3.69759e+06	107.06	0.24	-2.05	0.000682656	3.17	0.0423788	2.0582	neg	364.189	[M+HCOO]-			Global and overview maps; Metabolism of terpenoids and polyketides	88373-65-3		mzVault	MSI_level2
(2R,3R)-2-Benzhydryl-N-[(2-methoxyphenyl)methyl]-1-azabicyclo[2.2.2]octan-3-amine	M411T226	411.185	225.7	6.226	C28H32N2O		2.60988e+06	1.98749e+06	85.15	3.71569e+06	2.88455e+06	70.96	0.7	-0.51	0.0496082	1.3	0.279354	1.52012	neg	412.251	[M-H]-	Benzene and substituted derivatives	Diphenylmethanes			HMDB0242571	mzVault	MSI_level2
Bisindolylmaleimide i	M411T234	411.162	234.4	13.494	C25H24N4O2	C11238	990117	382444	138.09	1.5068e+06	1.09488e+06	100.16	0.66	-0.61	0.0348411	1.46	0.240215	1.44087	neg	412.19	[M-H]-	Indoles and derivatives	N-alkylindoles		133052-90-1	HMDB0249269	mzVault	MSI_level2
Resolvin D2	M421T313	421.226	312.7	7.441	C22H32O5	C18179	1.01356e+07	1.72965e+06	244.46	3.44954e+07	4.53387e+06	210.67	0.29	-1.77	0.0226485	1.64	0.200718	1.26406	neg	376.225	[M+HCOO]-	Fatty Acyls	Fatty acids and conjugates		810668-37-2	HMDB0002294	Metlin	MSI_level2
alpha-Tocotrienol	M423T372	423.326	372	1.03	C29H44O2	C14153	1.98054e+08	3.83588e+07	233.04	2.07716e+08	1.28201e+08	139.25	0.95	-0.07	0.0439835	1.36	0.267519	1.80075	neg	424.334	[M-H]-	Prenol lipids	Quinone and hydroquinone lipids	Metabolism of cofactors and vitamins; Global and overview maps	58864-81-6	HMDB0006327	BioDeepDB	MSI_level1
Paliperidone	M425T217	425.2	217.4	0.866	C23H27FN4O3	C21516	3.11805e+06	3.30927e+06	68.17	5.49755e+06	5.50079e+06	73.94	0.57	-0.82	0.0422315	1.37	0.263568	1.37048	neg	426.207	[M-H]-	Pyridopyrimidines			144598-75-4	HMDB0015396	mzVault	MSI_level2
Irbesartan	M427T205	427.235	205.3	17.856	C25H28N6O	C07469	1.62825e+06	387428	224.61	6.21594e+06	4.21959e+06	155.12	0.26	-1.93	0.00728902	2.14	0.121438	1.80209	neg	428.232	[M-H]-	Benzene and substituted derivatives	Biphenyls and derivatives		1185120-76-6	HMDB0015163	MoNA	MSI_level2
beta-Peltatin A methyl ether	M427T222	427.216	222.4	5.06	C23H24O8	C10730	1.58352e+07	1.07056e+07	157.22	2.3846e+07	1.66966e+07	82.18	0.66	-0.59	0.0492285	1.31	0.278581	1.66249	neg	428.147	[M-H]-				23978-65-6		mzVault	MSI_level2
Abiraterone sulfate	M428T233	428.183	233.4	8.692	C24H31NO4S		2.57683e+06	914728	185.5	4.21957e+06	4.08976e+06	79.67	0.61	-0.71	0.0341725	1.47	0.238051	1.65589	neg	429.197	[M-H]-	Steroids and steroid derivatives	Sulfated steroids			HMDB0060584	mzVault	MSI_level2
Cholest-5-ene	M431T363	431.353	362.9	0.812	C27H46	C05416	7.88926e+06	2.2156e+06	162.95	1.8695e+07	1.00374e+07	142.9	0.42	-1.24	0.00640188	2.19	0.116251	2.17062	neg	370.36	[M+HCO3]-	Steroids and steroid derivatives	Cholestane steroids		570-74-1	HMDB0000941	mzVault	MSI_level2
Eltrombopag	M441T210	441.286	210.2	0.54	C25H22N4O4	C75316	4.99142e+06	2.68969e+06	113.89	1.78351e+07	6.00509e+06	238.84	0.28	-1.84	0.0131043	1.88	0.153868	1.70317	neg	442.164	[M-H]-	Benzene and substituted derivatives	Biphenyls and derivatives		1807882-48-9	HMDB0251758	mzVault	MSI_level2
desmethylastemizole	M443T232_1	443.173	232.3	18.145	C27H29FN4O	C90313	5.16192e+06	2.49662e+06	105.2	1.13666e+07	8.4535e+06	105.23	0.45	-1.14	0.00324253	2.49	0.0854945	2.31388	neg	444.233	[M-H]-	Benzimidazoles			73736-50-2	HMDB0061013	mzVault	MSI_level2
Deoxycholic acid glycine conjugate	M448T231	448.306	231	1.406	C26H43NO5	C05464	2.22432e+07	2.20276e+07	64.75	1.15298e+07	6.79136e+06	100.97	1.93	0.95	0.0409611	1.39	0.259948	1.86351	neg	449.314	[M-H]-	Steroids and steroid derivatives	Bile acids, alcohols and derivatives		360-65-6	HMDB0000631	BioDeepDB	MSI_level1
Sulfoxone	M449T219	449.181	219.1	18.274	C14H16N2O6S3		318228	154766	108.88	586969	500992	71.26	0.54	-0.88	0.00502863	2.3	0.10593	1.75526	neg	404.017	[M+HCOO]-	Benzene and substituted derivatives	Benzenesulfonyl compounds		144-76-3	HMDB0015276	mzVault	MSI_level2
Copalyl diphosphate	M449T259	449.327	259.3	0.512	C20H36O7P2	C11901	7.957e+06	6803088	65.5	4.34703e+06	3.53771e+06	88.73	1.83	0.87	0.0278038	1.56	0.216089	1.63084	neg	450.194	[M-H]-			Chemical structure transformation maps; Global and overview maps; Metabolism of terpenoids and polyketides			BioDeepDB	MSI_level1
Kanzonol Z	M451T229	451.216	229.3	9.197	C25H26O5		2.30809e+06	630176	148.5	7.77942e+06	5.27426e+06	110.14	0.3	-1.75	0.00177432	2.75	0.0640267	1.98683	neg	406.178	[M+HCOO]-	Flavonoids	Flavans		220860-37-7	HMDB0033099	mzVault	MSI_level2
Oleanolic acid	M455T439	455.352	439.4	1.865	C30H48O3	C17148	8.63913e+07	6.12607e+07	120.62	1.38661e+08	8.66631e+07	100.85	0.62	-0.68	0.0481882	1.32	0.276095	1.31487	neg	456.36	[M-H]-	Prenol lipids	Triterpenoids		508-02-1	HMDB0002364	MoNA	MSI_level2
5,10-Methylene-THF	M456T239	456.169	238.9	11.6242	C20H23N7O6	C00143	1.01303e+06	229229	122.25	2.47249e+06	815631	156.32	0.41	-1.29	0.0195818	1.71	0.187812	1.35519	neg	457.171	[M-H]-	Pteridines and derivatives	Pterins and derivatives	Metabolism of cofactors and vitamins; Drug resistance: antineoplastic; Amino acid metabolism; Energy metabolism; Global and overview maps	31690-11-6	HMDB0001533	BioDeepDB	MSI_level3
Dihydroisomorphine-6-glucuronide	M462T325	462.299	325.4	12.747	C23H29NO9		1.59356e+07	1.06486e+07	117.13	9.18304e+06	5.17223e+06	114.9	1.74	0.8	0.038258	1.42	0.251316	1.80377	neg	463.184	[M-H]-	Morphinans				HMDB0061137	mzVault	MSI_level2
Tobramycin	M466T377	466.307	377.4	0.856	C18H37N5O9	C00397	3.9801e+07	3.11309e+07	90.37	7.05504e+07	7.06002e+07	72.09	0.56	-0.83	0.0132133	1.88	0.154112	1.7795	neg	467.259	[M-H]-	Organooxygen compounds	Carbohydrates and carbohydrate conjugates	Biosynthesis of other secondary metabolites; Global and overview maps	32986-56-4	HMDB0014822	mzVault	MSI_level2
Apocynin A	M467T212	467.264	212.3	2.841	C24H20O10		4.66042e+06	3.39826e+06	99.63	1.86949e+06	1.59299e+06	63.03	2.49	1.32	0.0066628	2.18	0.118881	1.26208	neg	468.106	[M-H]-	Flavonoids	Flavans			HMDB0248522	mzVault	MSI_level2
OA-6129 B2	M472T50	472.167	50.1	19.273	C20H31N3O8S	C17374	481023	61212.4	152.57	1.30371e+06	422001	155.64	0.37	-1.44	0.0146549	1.83	0.162212	1.90212	neg	473.183	[M-H]-			Biosynthesis of other secondary metabolites; Global and overview maps	82475-10-3		BioDeepDB	MSI_level1
6,8-Dimethyl-6,7-didehydroergoline	M477T361	477.305	360.8	5.54283	C16H19N2+	C20409	4.10864e+07	1.28267e+07	204.54	1.25029e+07	8.01046e+06	108.25	3.29	1.72	0.0129057	1.89	0.152714	2.09721	neg	239.155	[2M-H]-			Biosynthesis of other secondary metabolites; Global and overview maps			BioDeepDB	MSI_level3
Nebramycin III	M483T189	483.223	189.3	15.873	C18H36N4O11	C21254	299986	279106	81.36	682017	574856	81.49	0.44	-1.18	0.011094	1.95	0.140182	2.06295	neg	484.238	[M-H]-			Biosynthesis of other secondary metabolites	31077-70-0		BioDeepDB	MSI_level1
ST 28_2;O4	M491T428	491.339	427.8	2.452	C28H46O4	C15792	1.51574e+07	1.09854e+07	99.1	3.96095e+07	2.47123e+07	156.16	0.38	-1.39	0.00517758	2.29	0.106769	2.00711	neg	446.34	[M+HCOO]-			Global and overview maps; Metabolism of terpenoids and polyketides	124853-28-7	HMDB0041527	BioDeepDB	MSI_level1
4,4-Diaponeurosporenic acid	M493T323_2	493.294	323.1	3.918	C30H40O2	C16146	9.81035e+07	3.53683e+07	134.51	1.76335e+08	1.38169e+08	101.37	0.56	-0.85	0.0110745	1.96	0.140182	1.57469	neg	432.303	[M+HCO3]-			Metabolism of terpenoids and polyketides	79679-53-1		mzVault	MSI_level2
Deoxypumiloside	M495T96_2	495.182	96.3	8.92525	C26H28N2O8	C16725	2.8294e+06	2.12933e+06	68.51	4.37168e+06	3.6052e+06	81.96	0.65	-0.63	0.0247937	1.61	0.207257	2.00633	neg	496.185	[M-H]-			Chemical structure transformation maps			BioDeepDB	MSI_level3
Difluprednate	M507T360	507.365	360	8.264	C27H34F2O7	C12695	1.6775e+07	1.26524e+07	112.14	3.74942e+07	2.46839e+07	102.52	0.45	-1.16	0.00633913	2.2	0.116251	2.1383	neg	508.227	[M-H]-	Steroids and steroid derivatives	Pregnane steroids		23674-86-4	HMDB0015676	mzVault	MSI_level2
L-Oleandrosyl-oleandolide	M512T224	512.268	224.4	13.7744	C27H46O10	C11992	2.23011e+07	8.81605e+06	145.47	5.31826e+07	2.61624e+07	144.36	0.42	-1.25	0.0158128	1.8	0.17054	1.79569	neg	530.309	[M-NH3-H]-			Global and overview maps; Metabolism of terpenoids and polyketides			BioDeepDB	MSI_level3
Dioxinoacrimarine A	M512T268	512.312	268.3	17.028	C29H23NO8		3.40819e+06	3.18405e+06	56.4	1.85142e+06	1.76056e+06	62.44	1.84	0.88	0.000272351	3.56	0.0280975	2.00137	neg	513.142	[M-H]-	Quinolines and derivatives	Benzoquinolines		158182-14-0	HMDB0040769	mzVault	MSI_level2
Probucol	M515T251	515.292	251.4	11.729	C31H48O2S2	C07373	2.30988e+06	1.79658e+06	104.87	4.89343e+06	4.02223e+06	73.42	0.47	-1.08	0.00032839	3.48	0.0290926	2.41213	neg	516.31	[M-H]-	Benzene and substituted derivatives	Phenylpropanes		23288-49-5	HMDB0015537	mzVault	MSI_level2
Fusidic Acid	M515T252	515.306	251.6	7.61	C31H48O6	C06694	5.95421e+06	3.72197e+06	111.55	1.18715e+07	8.97841e+06	90.71	0.5	-1	0.0281557	1.55	0.21634	1.52756	neg	516.345	[M-H]-	Steroids and steroid derivatives	Steroid esters		6990-06-3	HMDB0015570	Metlin	MSI_level2
Psychosine sulfate	M522T307	522.284	306.7	18.169	C24H47NO10S	C02744	5.61652e+06	5021803	90.85	1.17635e+07	7.56252e+06	104.19	0.48	-1.07	0.00937599	2.03	0.133635	1.86861	neg	541.292	[M-H2O-H]-	Sphingolipids	Glycosphingolipids			HMDB0013046	BioDeepDB	MSI_level1
Leprotin	M589T362	589.375	361.9	9.84199	C40H48	C15943	3.56158e+06	1.13193e+06	123.74	1.85178e+06	71385.2	247.46	1.92	0.94	0.00932432	2.03	0.13351	1.06299	neg	528.376	[M+HCO3]-			Metabolism of terpenoids and polyketides	524-01-6		BioDeepDB	MSI_level3
Chlorobactene	M593T385	593.397	384.7	4.54633	C40H52	C15908	2.16723e+07	1.57782e+07	108.61	2.94082e+07	2.72635e+07	65.24	0.74	-0.44	0.0167383	1.78	0.174247	1.72543	neg	532.407	[M+HCO3]-			Metabolism of terpenoids and polyketides	2932-09-4		BioDeepDB	MSI_level3
2-Octaprenyl-3-methyl-6-methoxy-1,4-benzoquinone	M678T375_2	677.527	375.3	4.243	C48H72O3	C05814	3.33768e+07	3.58514e+07	58.01	1.96432e+07	1.57338e+07	68.17	1.7	0.76	0.00247401	2.61	0.0763892	1.3747	neg	696.548	[M-H2O-H]-			Metabolism of cofactors and vitamins; Global and overview maps	6917-54-0		mzVault	MSI_level2
Caldariellaquinol	M693T379_1	693.469	378.5	13.605	C39H68O2S2	C20623	9.44493e+07	4.20139e+07	98.14	4.9199e+07	3.04191e+07	153.82	1.92	0.94	0.00517522	2.29	0.106769	1.87387	neg	632.466	[M+HCO3]-						BioDeepDB	MSI_level1
PC(18_2(9Z,12Z)_18_3(9Z,12Z,15Z))	M761T380_2	760.527	380.1	2.2805	C44H78NO8P		2.5802e+08	9.41301e+07	145.86	1.12887e+08	1.8276e+07	235.06	2.29	1.19	0.0127744	1.89	0.151847	1.35316	neg	779.546	[M-H2O-H]-				85046-19-1	HMDB0008141	BioDeepDB	MSI_level3
PC(18_1(9Z)_18_3(9Z,12Z,15Z))	M763T380_2	762.54	379.7	2.99469	C44H80NO8P		4.36329e+07	1.44429e+07	150.51	1.56136e+07	2.44958e+06	209.2	2.79	1.48	0.00788022	2.1	0.126319	1.39092	neg	781.562	[M-H2O-H]-				118139-93-8	HMDB0008107	BioDeepDB	MSI_level3
PC(18_2(9Z,12Z)_18_2(9Z,12Z))	M763T388_2	762.542	388	3.6504	C44H80NO8P		2.98124e+08	1.38263e+08	174.88	9.98489e+07	2.14557e+07	239.78	2.99	1.58	0.0182782	1.74	0.180386	1.3406	neg	781.562	[M-H2O-H]-	Glycerophospholipids	Glycerophosphocholines		998-06-1	HMDB0008138	BioDeepDB	MSI_level3
erythromycin E	M792T378	792.486	378.5	14.297	C37H65NO14	C06634	1.41599e+08	1.24869e+08	75.12	7.05491e+07	5.20466e+07	127.23	2.01	1.01	0.00224916	2.65	0.0729799	1.51639	neg	747.44	[M+HCOO]-			Global and overview maps; Metabolism of terpenoids and polyketides	41451-91-6		mzVault	MSI_level2
3b,7a,12a-Trihydroxy-5b-cholanoic acid	M816T223	815.58	222.8	14.417	C24H40O5		6.97214e+07	1.49823e+07	223.16	1.32412e+07	5.92903e+06	141.18	5.27	2.4	0.0115125	1.94	0.142823	1.6895	neg	408.288	[2M-H]-	Glycerolipids	Diradylglycerols		3338-16-7	HMDB0000419	HMDB	MSI_level2
Avermectin B2b	M922T339_1	921.501	338.9	17.146	C47H72O15	C11959	3.16706e+06	2.01398e+06	98.73	1.03646e+06	605995	127.2	3.06	1.61	0.00645758	2.19	0.116251	2.27488	neg	876.487	[M+HCOO]-			Metabolism of terpenoids and polyketides	65195-58-6		BioDeepDB	MSI_level1
Cholesterol sulfate	M932T367_3	931.61	366.6	6.924	C27H46O4S	C18043	2.31885e+07	1.76351e+07	99.73	3.40413e+07	3.3858e+07	45.84	0.68	-0.55	0.0167148	1.78	0.174247	2.32723	neg	466.312	[2M-H]-	Steroids and steroid derivatives	Cholestane steroids	Lipid metabolism	1256-86-6	HMDB0000653	BioDeepDB	MSI_level1
